# Supplementary material for: Analysis of Metabolites and Metabolic Pathways of Three Chinese Jujube Cultivar
Source: Metabolites. 2023 May 31;13(6):714. doi: 10.3390/metabo13060714 (PMC10305511; doi:10.3390/metabo13060714)
Supplement: Supplementary file 1 [file metabolites-13-00714-s001.zip]

Archive with 9 entries (9 files):
- Fig S1.jpg
- Table S1 The identified metabolites of three Chinese Jujube Cultivars.xlsx
- Table S10 KEGG pathway enrichment scores of differential metabolites in STZ vs MZ.xlsx
- Table S2 Differential metabolites in LZ vs MZ.xlsx
- Table S3 Differential metabolites in LZ vs STZ.xlsx
- Table S4 Differential metabolites in STZ vs MZ.xlsx
- Table S5-S7.pdf
- Table S8 KEGG pathway enrichment scores of differential metabolites in LZ vs MZ.xlsx
- Table S9 KEGG pathway enrichment scores of differential metabolites in LZ vs STZ.xlsx
