# Supplementary material for: Analysis of Metabolites and Metabolic Pathways of Three Chinese Jujube Cultivar
Source: Metabolites. 2023 May 31;13(6):714. doi: 10.3390/metabo13060714 (PMC10305511; doi:10.3390/metabo13060714)
Supplement: Supplementary file 1 [file metabolites-13-00714-s001.zip › Table S1 The identified metabolites of three Chinese Jujube Cultivars.xlsx]

## Sheet: Sheet1
Table S1 The identified metabolites of three Chinese Jujube Cultivars
Index	Q1 (Da)	Q3 (Da)	Molecular Weight (Da)	Formula	Ionization model	Compounds	Class I	Class II	CAS	LZ-1	LZ-2	LZ-3	STZ-1	STZ-2	STZ-3	MZ-1	MZ-2	MZ-3
pme3200	74	57	73.064	C2H7N3	[M+H]+	1-Methylguanidine	Nucleotides and derivatives	Nucleotides and derivatives	471-29-4	192680	142920	139200	88292	22985	95994	124270	85861	67178
pmb0782	86.1	69.2	85.089	C5H11N	[M+H]+	Piperidine	Alkaloids	Piperidine alkaloids	110-89-4	1638000	2659400	2472300	2072900	2481300	2342900	1907400	2302600	2272900
pme1974	87.01	43	88.016	C3H4O3	[M-H]-	Pyruvic acid	Organic acids	Organic acids	127-17-3	9	9	9	357180	198350	273290	323750	287380	329350
pme2292	89.11	72.08	88.1	C4H12N2	[M+H]+	Putrescine	Alkaloids	Alkaloids	110-60-1	4551400	13072000	8526700	5309600	3670400	2029500	77084000	99051000	71006000
pmf0096	88.99	70.9	89.995	C2H2O4	[M-H]-	Oxalic acid	Organic acids	Organic acids	144-62-7	268310	208300	510730	462380	208270	448690	249880	237110	252150
pme2601	89	59	90.032	C3H6O3	[M-H]-	3-Hydroxypropanoic acid	Organic acids	Organic acids	503-66-2	157860	345300	345980	471710	445320	453580	204460	185340	195800
pma6298	96.04	68.05	95.037	C5H5NO	[M+H]+	3-Hydroxypyridine	Alkaloids	Pyridine alkaloids	109-00-2	54217	67185	50708	115880	114830	133750	75341	72878	91292
Lmqp000873	101.02	55.02	100.018	C4H4O3	[M+H]+	Succinic anhydride	Organic acids	Organic acids	108-30-5	528010	757100	707410	521130	658990	981770	679920	815970	753930
mws4052	102.06	56.05	101.048	C4H7NO2	[M+H]+	1-Aminocyclopropane-1-carboxylic acid	Organic acids	Organic acids	22059-21-8	130270	101000	95608	67523	60703	81913	59113	41863	35160
pme1841	103.12	86.1	102.116	C5H14N2	[M+H]+	Cadaverine	Alkaloids	Alkaloids	462-94-2	131140	80199	117360	39015	19404	27819	34437	37322	29193
pme3017	104.07	58	103.063	C4H9NO2	[M+H]+	2-Aminoisobutyric acid	Organic acids	Organic acids	62-57-7	7697600	7672200	7561100	4868000	4893400	4877500	6524300	6150500	6107400
pme3011	104.07	68.8	103.063	C4H9NO2	[M+H]+	γ-Aminobutyric acid	Organic acids	Organic acids	56-12-2	4806300	5142700	4528600	2704400	2857400	4060200	3750200	2908600	3628800
MWSmce585	104.07	59.01	103.063	C4H9NO2	[M+H]+	Methyl 3-aminopropanoate	Amino acids and derivatives	Amino acids and derivatives	4138-35-6	9262900	8756100	8537900	5603400	5770400	5454100	8132600	7556700	7103800
pme3033	104.07	86	103.063	C4H9NO2	[M+H]+	N,N-Dimethylglycine	Amino acids and derivatives	Amino acids and derivatives	1118-68-9	5091800	4791300	4729600	2273700	2459400	2772000	3485800	2873500	2976900
mws0574	103.04	57.03	104.047	C4H8O3	[M-H]-	2-Hydroxyisobutyric acid*	Organic acids	Organic acids	594-61-6	42442	85155	79946	220220	199470	109710	66130	72533	75598
mws0576	103.04	59.1	104.047	C4H8O3	[M-H]-	3-Hydroxybutyric acid	Organic acids	Organic acids	300-85-6	9	9	439780	377200	432210	404360	9	316530	338200
mws0206	103.04	57.03	104.047	C4H8O3	[M-H]-	2-Hydroxybutyric Acid*	Organic acids	Organic acids	3347-90-8	67580	83490	59782	198100	167730	173570	62148	61997	74807
pme1975	103	59	104.06	C3H4O4	[M-H]-	Malonic acid	Organic acids	Organic acids	141-82-2	1572300	1494600	1401600	528590	593500	660030	1669900	1491200	1455800
ML10175762	105.07	77.04	104.063	C8H8	[M+H]+	Styrene	Others	Others	100-42-5	432160	397400	368150	371980	423140	405240	274960	446880	448090
pmb0484	104.1	60.1	104.107	C5H14NO+	[M]+	Choline	Alkaloids	Alkaloids	62-49-7	92111000	90257000	88945000	56549000	57131000	55413000	79100000	74636000	70350000
pme0010	106	60	105.043	C3H7NO3	[M+H]+	L-Serine	Amino acids and derivatives	Amino acids and derivatives	56-45-1	2019500	1563400	1731600	665610	583660	841710	996210	787900	805270
pme2433	106.09	88	105.079	C4H11NO2	[M+H]+	Diethanolamine	Alkaloids	Alkaloids	111-42-2	216350	138010	189440	63743	56392	100640	73969	68236	66596
HJAP104	107.05	77.04	106.041	C7H6O	[M+H]+	Benzaldehyde	Phenolic acids	Phenolic acids	100-52-7	3242300	3699500	3679000	1493600	2030200	1998700	1114100	899450	1150200
Zmzp000616	110.06	93.06	109.053	C6H7NO	[M+H]+	4-Aminophenol	Alkaloids	Phenolamine	123-30-8	315100	353570	335650	87591	111490	102420	434680	470210	447120
mws0255	112.05	95	111.043	C4H5N3O	[M+H]+	Cytosine	Nucleotides and derivatives	Nucleotides and derivatives	71-30-7	1731800	1634400	1554600	905480	1189800	1545800	2331000	1562800	2470600
MWS5173	112.05	70.03	111.043	C4H5N3O	[M+H]+	Isocytosine	Nucleotides and derivatives	Nucleotides and derivatives	108-53-2	189300	186960	182840	271430	271400	274990	334620	349110	309300
pme2122	112.09	95	111.08	C5H9N3	[M+H]+	Histamine	Alkaloids	Alkaloids	51-45-6	93020	124140	72751	68012	9	9	82195	66205	9
pme0257	111.02	80	112.027	C4H4N2O2	[M-H]-	Uracil	Nucleotides and derivatives	Nucleotides and derivatives	66-22-8	704760	732770	717390	606180	588800	636710	678140	611930	939370
NK10264105	114.09	81.06	113.084	C6H11NO	[M+H]+	ε-Caprolactam	Alkaloids	Alkaloids	105-60-2	71159000	59025000	57781000	63149000	68192000	80707000	63775000	61438000	64264000
Lmbn000121	113.04	96.01	114.043	C4H6N2O2	[M-H]-	3-Cyano-L-alanine	Amino acids and derivatives	Amino acids and derivatives	6232-19-5	169400	242240	195080	335870	313960	236690	96152	121060	104430
MWStz040	116.07	70.07	115.063	C5H9NO2	[M+H]+	Pterolactam	Alkaloids	Pyrrole alkaloids	38072-88-7	735220000	834950000	778840000	910540000	814890000	696260000	1028100000	1065600000	1148100000
pme0006	116.07	70.1	115.063	C5H9NO2	[M+H]+	L-Proline	Amino acids and derivatives	Amino acids and derivatives	147-85-3	869860000	1015100000	954010000	1127200000	1045600000	867420000	1203200000	1003900000	1002600000
mws0376	115	71	116.011	C4H4O4	[M-H]-	Fumaric acid	Organic acids	Organic acids	110-17-8	10036000	12658000	9932900	18677000	22365000	19894000	11854000	20589000	12169000
pmb1096	118.07	91	117.058	C8H7N	[M+H]+	Indole	Alkaloids	Plumerane	120-72-9	1537400	1421800	1623900	1384600	1290000	1272200	1296300	1039000	1320300
MWSmce548	118.09	58.07	117.079	C5H11NO2	[M+H]+	Betaine	Alkaloids	Alkaloids	107-43-7	29606000	16099000	21224000	9704100	9749400	10862000	8908000	8078800	7547500
pme0120	118.09	101	117.079	C5H11NO2	[M+H]+	5-Aminovaleric acid	Organic acids	Organic acids	660-88-8	81305	63680	73492	79615	43703	54831	70937	61381	63121
mws0256	118.09	72.1	117.079	C5H11NO2	[M+H]+	L-Valine	Amino acids and derivatives	Amino acids and derivatives	72-18-4	17614000	27130000	25306000	23823000	22569000	32787000	31907000	37309000	36162000
pme1730	117	59	118.027	C4H6O4	[M-H]-	D-Erythronolactone	Organic acids	Organic acids	15667-21-7	211030	142690	273250	168810	171370	190310	135780	154200	174270
mws0470	117.02	73	118.027	C4H6O4	[M-H]-	Methylmalonic acid	Organic acids	Organic acids	516-05-2	74983000	97670000	76944000	76937000	100790000	131340000	113960000	117960000	123850000
mws0192	117.02	73	118.027	C4H6O4	[M-H]-	Succinic acid	Organic acids	Organic acids	110-15-6	74983000	97670000	76944000	76937000	100790000	131340000	113960000	117960000	123850000
mws0147	117.06	59	118.063	C5H10O3	[M-H]-	β-Hydroxyisovaleric acid	Organic acids	Organic acids	625-08-1	678600	276840	378770	703330	496520	429000	436740	453110	789390
pme3096	118	74	119.022	C3H5NO4	[M-H]-	Aminomalonic acid	Organic acids	Organic acids	1068-84-4	2597200	3528300	2982000	2743100	3682900	4879500	3728400	3846300	4662800
mws0230	120.07	74	119.058	C4H9NO3	[M+H]+	L-Threonine	Amino acids and derivatives	Amino acids and derivatives	72-19-5	1789600	1284200	1508500	824710	727080	933490	1160200	852270	883530
mws0671	120.07	74.1	119.058	C4H9NO3	[M+H]+	L-Homoserine	Amino acids and derivatives	Amino acids and derivatives	672-15-1	1747700	1224600	1568600	760880	785270	975230	1082800	692780	856750
pmp001287	120.08	103.05	119.073	C8H9N	[M+H]+	N-Benzylmethylene isomethylamine	Alkaloids	Alkaloids	-	31952000	36107000	42078000	33288000	31683000	28192000	23704000	23908000	25580000
MWS4305	119.04	59.01	120.042	C4H8O4	[M-H]-	Erythrose	Others	Saccharides and Alcohols	583-50-6	9	9	9	2374600	2565200	1915100	3966400	2934400	3097800
pma0134	121.04	93.06	120.042	C4H8O4	[M+H]+	D-Threose	Others	Saccharides and Alcohols	95-43-2	447110	481710	671920	338290	350270	626090	229560	328990	314600
Lmbn002737	119.05	93.03	120.058	C8H8O	[M-H]-	3-Methylbenzaldehyde	Others	Others	620-23-5	52162	81320	70140	68445	67583	74989	52057	64412	58744
mws0491	122.1	105	121.089	C8H11N	[M+H]+	2-Phenylethylamine	Alkaloids	Benzylphenylethylamine alkaloids	156-28-5	79508	115800	99585	176660	137260	161230	168660	169540	249700
pme0241	123.04	79	122.037	C7H6O2	[M+H]+	Benzoic acid	Phenolic acids	Phenolic acids	65-85-0	812800	627980	575290	5464900	6868800	6902800	1274700	1789000	1710000
Lmbn001930	121.03	77.04	122.037	C7H6O2	[M-H]-	2-Hydroxybenzaldehyde (Salicylaldehyde)	Phenolic acids	Phenolic acids	90-02-8	338410	369030	344900	333120	298500	289170	421190	406330	409570
mws0628	121.03	92	122.037	C7H6O2	[M-H]-	4-Hydroxybenzaldehyde	Phenolic acids	Phenolic acids	123-08-0	457810	429740	495150	834420	787820	836100	558070	591770	532430
mws0133	123.06	80.05	122.048	C6H6N2O	[M+H]+	Nicotinamide	Others	Vitamin	98-92-0	943350	850360	994020	645990	668010	621150	683310	805690	751370
pme0490	124.04	78	123.032	C6H5NO2	[M+H]+	Nicotinic acid (Vitamin B3)	Others	Vitamin	59-67-6	2563400	1580600	2393200	2278900	3294600	4399700	3827100	3792500	3858800
pme1216	122.03	78	123.032	C6H5NO2	[M-H]-	2-Picolinic acid	Organic acids	Organic acids	98-98-6	95395	106610	106820	76942	218220	141890	167300	163890	147730
mws0236	124.01	80	125.015	C2H7NO3S	[M-H]-	2-Aminoethanesulfonic acid	Organic acids	Organic acids	107-35-7	221890	228320	309080	165520	123000	144090	136010	121320	132740
mws0982	126.1	68	125.095	C6H11N3	[M+H]+	1-Methylhistamine	Alkaloids	Alkaloids	501-75-7	315700	318830	334980	315610	319450	343820	298920	334930	317930
pmp001086	127.04	97	126.032	C6H6O3	[M+H]+	5-Hydroxymethylfurfural	Others	Others	67-47-0	4200100	3829700	4016700	3042200	2871200	3028600	3474100	3188100	3288500
MWSmce448	127.05	81.04	126.043	C5H6N2O2	[M+H]+	Imidazol-1-yl-acetic acid*	Organic acids	Organic acids	22884-10-2	7544800	7253500	6025300	4636300	6799500	5240100	6879500	4513300	10931000
MWSmce118	127.05	81.04	126.043	C5H6N2O2	[M+H]+	Imidazole-4-Acetic Acid*	Organic acids	Organic acids	645-65-8	14808000	12617000	13580000	10220000	10027000	11258000	13195000	11141000	11879000
MWS2027	129.03	69	128.022	C4H4N2O3	[M+H]+	Barbituric acid;Malonylurea;2,4,6-Pyrimidinetrione	Nucleotides and derivatives	Nucleotides and derivatives	67-52-7	3956200	4501000	5065900	13452000	10850000	13285000	8025400	7625700	8264000
pme0152	129.07	84	128.059	C5H8N2O2	[M+H]+	5,6-Dihydro-5-methyluracil	Nucleotides and derivatives	Nucleotides and derivatives	696-04-8	234220	257860	208320	225690	180980	183320	571360	671380	527390
MWS0811	130.09	84.08	129.079	C6H11NO2	[M+H]+	L-Pipecolic Acid	Organic acids	Organic acids	3105-95-1	104830000	90605000	95302000	106000000	108600000	130360000	115390000	117390000	115040000
ML10181668	130.09	84.08	129.079	C6H11NO2	[M+H]+	Cycloleucine	Amino acids and derivatives	Amino acids and derivatives	52-52-8	152490000	151390000	156800000	200610000	196190000	225240000	150830000	161020000	156140000
Zmdp000376	130.09	84.08	129.09	C5H11N3O	[M+H]+	4-Guanidinobutanal	Others	Others	-	133850000	136280000	126940000	159230000	154610000	184770000	130890000	131030000	125980000
Zmgn000217	129.02	85.03	130.027	C5H6O4	[M-H]-	Methylenesuccinic acid	Organic acids	Organic acids	97-65-4	95090	203200	149540	341440	335800	206940	282760	362890	356610
pme2693	131.12	114.09	130.111	C6H14N2O	[M+H]+	N-Acetylputrescine	Alkaloids	Alkaloids	18233-70-0	2913600	7982300	6547900	9431700	5914700	4006600	15446000	31974000	19853000
pmb0501	131.13	114.1	130.122	C5H14N4	[M+H]+	Agmatine	Alkaloids	Alkaloids	306-60-5	4596800	10574000	7337200	13588000	8451400	3886500	22273000	45335000	25216000
mws0216	132.07	86	131.058	C5H9NO3	[M+H]+	Trans-4-Hydroxy-L-proline	Amino acids and derivatives	Amino acids and derivatives	51-35-4	11002000	7737200	9678800	3656400	3552300	3701000	4129900	2730100	3044700
pma3649	132.1	86.1	131.058	C5H9NO3	[M+H]+	5-Aminolevulinic Acid	Alkaloids	Alkaloids	106-60-5	5896700	10337000	5755300	5499500	6749500	7623200	6298000	6982600	5146200
MWS2413	130.05	58.03	131.058	C5H9NO3	[M-H]-	N-acetyl-beta-alanine	Amino acids and derivatives	Amino acids and derivatives	3025-95-4	102630	84429	108520	83356	119940	116830	86785	78344	94127
mws0712	130.05	86	131.058	C5H9NO3	[M-H]-	N-Propionylglycine	Amino acids and derivatives	Amino acids and derivatives	21709-90-0	905040	993490	916270	1419500	255500	2168800	695930	871230	2201500
pme0274	132.1	69	131.095	C6H13NO2	[M+H]+	6-Aminocaproic acid	Organic acids	Organic acids	60-32-2	866740	1368700	999910	837270	1007100	1039300	937260	1193000	849920
mws0258	132.1	86	131.095	C6H13NO2	[M+H]+	L-Isoleucine*	Amino acids and derivatives	Amino acids and derivatives	73-32-5	42272000	61989000	62541000	58851000	44970000	60916000	48593000	54082000	63419000
mws0227	132.1	86.2	131.095	C6H13NO2	[M+H]+	L-Leucine*	Amino acids and derivatives	Amino acids and derivatives	61-90-5	43852000	58675000	63266000	58355000	44761000	62273000	48462000	55334000	63090000
mws1587	132.1	86	131.095	C6H13NO2	[M+H]+	L-Norleucine*	Amino acids and derivatives	Amino acids and derivatives	327-57-1	43085000	114460000	61979000	53689000	95194000	59756000	137180000	98584000	61155000
mws1167	131	59.2	132.006	C4H4O5	[M-H]-	Oxaloacetic acid	Organic acids	Organic acids	328-42-7	110830	116180	171900	111040	158030	134480	100900	76472	70713
mws0473	131.03	87.05	132.042	C5H8O4	[M-H]-	2-Methylsuccinic acid	Organic acids	Organic acids	498-21-5	9052200	9447100	9067900	10806000	10135000	9745400	14450000	13856000	13948000
pme0243	131.03	87.05	132.042	C5H8O4	[M-H]-	Glutaric acid	Organic acids	Organic acids	110-94-1	410570	334710	396010	671900	820570	895940	373660	359910	357470
Lmbn001364	131.03	87.05	132.042	C5H8O4	[M-H]-	4-Hydroxy-2-Oxopentanoic Acid	Organic acids	Organic acids	3318-73-8	977770	1003400	993760	1067000	1062100	1029800	1555400	1504100	1468200
Lmmn000806	131.03	87.05	132.042	C5H8O4	[M-H]-	Dimethylmalonic acid	Organic acids	Organic acids	595-46-0	939110	981270	997790	1084600	1011900	990380	1482800	1469100	1473400
Lmbn001288	131.03	87.04	132.042	C5H8O4	[M-H]-	2-Hydroxy-2-methyl-3-oxobutanoic acid	Organic acids	Organic acids	71698-08-3	1001900	1042000	987680	1182600	1120700	1098100	1544500	1599700	1528200
Lmgn000160	131.05	70.03	132.053	C4H8N2O3	[M-H]-	3-Ureidopropionic Acid	Organic acids	Organic acids	462-88-4	9792800	13484000	11282000	16737000	17274000	12653000	5677100	7000500	4676500
mws0001	133.06	74	132.054	C4H8N2O3	[M+H]+	L-Asparagine	Amino acids and derivatives	Amino acids and derivatives	70-47-3	89501000	126640000	106870000	105210000	79156000	72430000	38164000	41300000	34330000
pmc0682	133.1	105.1	132.069	C8H8N2	[M+H]+	4-Aminoindole	Alkaloids	Plumerane	5192-23-4	3186300	2899400	2665400	3457000	3848300	3819400	9	9	9
mws0341	131.07	85	132.079	C6H12O3	[M-H]-	2-Hydroxyisocaproic acid	Organic acids	Organic acids	20312-37-2	130240	152390	131890	158550	161380	171220	136000	126120	268430
mws0972	131.07	85	132.079	C6H12O3	[M-H]-	6-Hydroxyhexanoic acid	Organic acids	Organic acids	1191-25-9	339920	349470	362110	532270	654430	384180	404030	464250	352370
Lmrn002746	131.07	85.07	132.079	C6H12O3	[M-H]-	2-Hydroxy-4-methylpentanoic acid	Organic acids	Organic acids	498-36-2	643770	868390	764380	460110	466000	389180	515390	516230	551800
pme2527	133	116	132.09	C5H12N2O2	[M+H]+	L-Ornithine	Amino acids and derivatives	Amino acids and derivatives	70-26-8	8221700	14062000	11164000	10865000	10645000	8620900	4436300	5950900	4612500
mws0219	132.03	88	133.038	C4H7NO4	[M-H]-	L-Aspartic Acid	Amino acids and derivatives	Amino acids and derivatives	56-84-8	29294000	37213000	34125000	41155000	47253000	36753000	16335000	14408000	11901000
MWS1882	132.03	88.04	133.038	C4H7NO4	[M-H]-	Iminodiacetic acid	Organic acids	Organic acids	142-73-4	3829000	4182400	4220800	4680100	5929800	4284200	1821500	1824200	1304200
Lmbn000198	133.01	71.01	134.022	C4H6O5	[M-H]-	3-Dehydro-L-Threonic Acid	Others	Saccharides and Alcohols	-	71683000	63015000	61179000	101290000	68541000	67099000	72242000	75873000	77747000
mws0275	133.01	71.01	134.022	C4H6O5	[M-H]-	L-Malic acid	Organic acids	Organic acids	97-67-6	207570000	182900000	218140000	278770000	244380000	191100000	209530000	215180000	222500000
Zmdp000972	136.04	91.05	135.035	C4H9NO2S	[M+H]+	S-Methyl-L-cysteine	Amino acids and derivatives	Amino acids and derivatives	1187-84-4	2504000	3464800	3290500	7385600	6460300	6356400	5526500	5729200	7802200
Lmxp000939	136.06	119.04	135.054	C5H5N5	[M+H]+	Zarzissine	Alkaloids	Alkaloids	160568-14-9	181490000	170160000	173940000	91013000	95287000	112530000	148150000	134260000	151440000
pme0040	136.06	119	135.054	C5H5N5	[M+H]+	Adenine	Nucleotides and derivatives	Nucleotides and derivatives	73-24-5	163620000	153570000	158540000	83808000	86170000	99235000	137200000	120150000	133970000
pmb0374	136.06	118.9	135.054	C5H5N5	[M+H]+	2-Aminopurine	Nucleotides and derivatives	Nucleotides and derivatives	452-06-2	6506400	8065700	5969300	7989000	8261900	8114000	8533300	8547900	6940000
HJKP000649	136.07	91.05	135.068	C8H9NO	[M+H]+	N-benzylformamide	Alkaloids	Alkaloids	6343-54-0	2594900	3112900	3446800	7483200	6351400	6894000	4948000	5122800	6965100
mws0889	135.03	75.01	136.037	C4H8O5	[M-H]-	D-Threonic Acid	Others	Saccharides and Alcohols	3909-12-4	9554000	10518000	11306000	6972600	7522200	5863400	17970000	15299000	9680000
pme0033	137.05	119	136.039	C5H4N4O	[M+H]+	Hypoxanthine	Nucleotides and derivatives	Nucleotides and derivatives	68-94-0	1746200	1291700	1768300	514350	807080	920570	1142700	1263700	898570
MWS1848	135.05	92.03	136.052	C8H8O2	[M-H]-	Phenyl acetate	Phenolic acids	Phenolic acids	122-79-2	333470	413330	497220	263960	259210	312510	319520	412260	363800
MWSmce466	135.05	92.03	136.052	C8H8O2	[M-H]-	4-Hydroxyacetophenone	Phenolic acids	Phenolic acids	99-93-4	313710	367870	473320	233880	232160	313730	294750	361730	329480
pme2268	138.06	94.07	137.048	C7H7NO2	[M+H]+	Trigonelline	Alkaloids	Pyridine alkaloids	535-83-1	23085000	22659000	20411000	45246000	42609000	47331000	38105000	33110000	31750000
pma0948	138.09	121.1	137.084	C8H11NO	[M+H]+	Phenylethanolamine	Alkaloids	Alkaloids	7568-93-6	757450	648210	796160	500440	812730	465950	679010	475240	821630
pme1002	138.09	103	137.084	C8H11NO	[M+H]+	L-Tyramine	Alkaloids	Alkaloids	51-67-2	291410	294920	184320	340250	377350	642180	190700	236380	280340
Lmbn001981	137.02	93.03	138.032	C7H6O3	[M-H]-	2,5-Dihydroxybenzaldehyde	Phenolic acids	Phenolic acids	1194-98-5	1385700	1896600	1978600	828730	674530	619670	1154700	1184000	1186400
mws0749	137.02	93	138.032	C7H6O3	[M-H]-	4-Hydroxybenzoic acid	Phenolic acids	Phenolic acids	99-96-7	1895800	2482500	2794900	1174200	958560	988860	1555100	1634900	1540700
Lmgn001670	137.03	93.04	138.032	C7H6O3	[M-H]-	Salicylic acid	Phenolic acids	Phenolic acids	69-72-7	1374400	1760900	2045900	873060	663280	579040	1202600	1313600	1133200
pme2828	140	99	139.027	C6H5NO3	[M+H]+	4-Nitrophenol	Phenolic acids	Phenolic acids	100-02-7	168130000	155460000	150930000	224580000	243680000	259650000	157270000	135780000	165890000
Zmzn002575	138.02	108.02	139.027	C6H5NO3	[M-H]-	2-Nitrophenol	Phenolic acids	Phenolic acids	88-75-5	793660	772060	755090	809100	801970	686160	501350	532320	531150
mws0704	140.01	78.96	141.019	C2H8NO4P	[M-H]-	O-Phosphorylethanolamine	Alkaloids	Alkaloids	1071-23-4	1903100	1704400	2112800	1414000	1482400	1575600	842830	593130	483630
pma2987	142.1	124.09	141.09	C6H11N3O	[M+H]+	Histidinol	Alkaloids	Alkaloids	501-28-0	18001000	24415000	23779000	21377000	17139000	19315000	18673000	23440000	20821000
pme3207	141.02	59	142.027	C6H6O4	[M-H]-	Muconic acid	Organic acids	Organic acids	1119-72-8	4565000	3293400	5131500	2489900	1838200	2422100	1816900	1446700	3465100
pmb0764	144.05	113.2	143.04	C6H9NOS	[M+H]+	4-Methyl-5-thiazoleethanol	Others	Others	137-00-8	93994	105790	94430	61068	64778	90549	30952	20137	27018
Hmsp000364	144.1	98.09	143.095	C7H13NO2	[M+H]+	L-Cyclopentylglycine	Amino acids and derivatives	Amino acids and derivatives	2521-84-8	4354100	3284400	3328700	4524300	5164600	5818900	2318500	1606500	1602100
mws0851	143.11	143.11	144.115	C8H16O2	[M-H]-	Valproic Acid	Organic acids	Organic acids	99-66-1	9616300	9608900	10116000	10448000	10833000	10872000	11260000	10711000	12539000
MWS3020	145.13	86.1	144.126	C7H16N2O	[M+H]+	N-Acetylcadaverine	Alkaloids	Alkaloids	32343-73-0	142340	176500	138000	110190	157700	131210	90786	56164	70612
Qmkp093004	146.06	91.05	145.053	C9H7NO	[M+H]+	Indole-3-carboxaldehyde	Alkaloids	Plumerane	487-89-8	1707100	1629500	1972300	15529000	12039000	8893100	9158500	6648700	8177900
Lmqp000427	146.08	82.07	145.074	C6H11NO3	[M+H]+	N-Methyl-Trans-4-Hydroxy-L-Proline	Amino acids and derivatives	Amino acids and derivatives	4252-82-8	12279000	7492100	9701300	6102900	6293000	6843300	12478000	11837000	13800000
pme0295	146.08	86	145.074	C6H11NO3	[M+H]+	4-Acetamidobutyric acid	Organic acids	Organic acids	3025-96-5	4293100	1184500	2326700	1363500	1569000	1356000	1045100	914500	977700
mws0567	146.09	87	145.085	C5H11N3O2	[M+H]+	4-Guanidinobutyric acid	Organic acids	Organic acids	463-00-3	119780000	157540000	111290000	127680000	95543000	122200000	45386000	30431000	34094000
mws0017	146.17	72.2	145.158	C7H19N3	[M+H]+	Spermidine	Alkaloids	Alkaloids	124-20-9	772110	3471600	1267900	5693400	4969700	1496900	10937000	12512000	9540500
Lmgn000224	145.01	57.03	146.022	C5H6O5	[M-H]-	2-Methyl-3-oxosuccinic acid	Organic acids	Organic acids	-	94281	94850	111010	304280	149500	189310	56452	66838	104140
pme2380	145.01	101	146.022	C5H6O5	[M-H]-	α-Ketoglutaric acid	Organic acids	Organic acids	328-50-7	544390	337140	397770	2577000	3646800	2981400	261030	248810	286430
HX1365	147.04	91.05	146.037	C9H6O2	[M+H]+	Coumarin	Lignans and Coumarins	Coumarins	91-64-5	5349900	5816100	4809800	7536500	8275000	9709900	5130900	4803500	9
Wmzn000227	145.06	109.04	146.058	C6H10O4	[M-H]-	2,2-Dimethylsuccinic acid	Organic acids	Organic acids	597-43-3	56184	45788	58110	42221	80387	50871	35434	46748	24719
mws0208	145.05	101	146.058	C6H10O4	[M-H]-	Adipic Acid	Organic acids	Organic acids	124-04-9	1507400	1543300	1552900	1664400	1622600	1553800	1720500	2082700	1955900
MWS5136	145.05	101.06	146.058	C6H10O4	[M-H]-	Mono-Methyl Glutarate	Organic acids	Organic acids	1501-27-5	51578	57616	58346	88794	69586	75916	88298	85871	78459
mws0924	145.05	101	146.058	C6H10O4	[M-H]-	2-Methylglutaric acid	Organic acids	Organic acids	617-62-9	1507400	1543300	1552900	1664400	1622600	1553800	1720500	2082700	1955900
pme0193	147.08	84	146.069	C5H10N2O3	[M+H]+	L-Glutamine	Amino acids and derivatives	Amino acids and derivatives	56-85-9	1678500	2334900	2431100	1944100	2163500	1896100	1590100	1645000	1602700
pme0026	147.11	84	146.106	C6H14N2O2	[M+H]+	L-Lysine	Amino acids and derivatives	Amino acids and derivatives	56-87-1	2446100	1782900	2476200	2080600	2211100	2053400	1425100	1547400	1637600
Zmzn000113	146.05	102.06	147.053	C5H9NO4	[M-H]-	L-threo-3-Methylaspartate	Amino acids and derivatives	Amino acids and derivatives	6061-13-8	2358900	2665000	2127900	4840300	5489800	4990000	1572200	1489300	1477700
mws1050	148.06	88	147.053	C5H9NO4	[M+H]+	O-Acetylserine	Amino acids and derivatives	Amino acids and derivatives	5147-00-2	1393800	1498400	1327300	1889400	1956200	2276900	755170	733720	793590
pme0014	148.06	84	147.053	C5H9NO4	[M+H]+	L-Glutamic acid	Amino acids and derivatives	Amino acids and derivatives	56-86-0	14337000	8684000	8460700	9960700	7680100	12633000	6471600	4070600	4534700
MWSmce190	148.09	74.02	147.09	C6H13NO3	[M+H]+	(2S,3R,4S)-4-Hydroxyisoleucine	Amino acids and derivatives	Amino acids and derivatives	55399-93-4	864980	970130	931660	1711200	1393400	1471000	868790	912410	928440
pmp001285	149.02	65.04	148.016	C8H4O3	[M+H]+	Phthalic anhydride	Phenolic acids	Phenolic acids	85-44-9	73582000	66572000	67839000	76793000	76440000	72486000	78460000	82781000	83413000
pmb2826	147.03	87.1	148.037	C5H8O5	[M-H]-	L-Citramalic acid	Organic acids	Organic acids	6236-09-5	1258700	712270	1435600	1461100	2235800	2257000	2046200	1970500	1927500
ML10171848	147.03	85.03	148.037	C5H8O5	[M-H]-	D-Arabinono-1,4-lactone	Others	Saccharides and Alcohols	2782-09-4	833510	857470	780360	915990	1355200	1141400	1193000	1304500	1460400
Zmyn000247	147.03	57.03	148.037	C5H8O5	[M-H]-	2-Hydroxyglutaric Acid	Organic acids	Organic acids	13095-48-2	875260	952160	1185800	1285300	1415100	1589900	1442000	1161700	1364000
MWS3036	147.03	85.03	148.037	C5H8O5	[M-H]-	3-Hydroxyglutaric acid	Organic acids	Organic acids	638-18-6	833510	857470	780360	915990	1355200	1141400	1193000	1304500	1460400
Zmyn000230	147.03	57.03	148.037	C5H8O5	[M-H]-	2-Dehydro-3-deoxy-L-arabinonate	Others	Saccharides and Alcohols	-	1289100	1231100	1462500	1728800	1753700	2018000	1722700	1624500	1686100
mws2213	147.05	77.01	148.052	C9H8O2	[M-H]-	Cinnamic acid	Phenolic acids	Phenolic acids	140-10-3	1080000	904120	1044200	476620	483000	519010	291690	244970	264420
pme3154	147.07	59.01	148.074	C6H12O4	[M-H]-	Mevalonic acid	Organic acids	Organic acids	150-97-0	936020	905350	1130800	984290	519590	691270	1221300	1092700	1351400
Lmbn001034	147.07	85.03	148.074	C6H12O4	[M-H]-	2,3-Dihydroxy-3-methylpentanoic acid	Organic acids	Organic acids	562-43-6	83651	66459	87131	96891	78927	101680	95265	94662	91717
MWSslk226	149.09	91.05	148.089	C10H12O	[M+H]+	Benzylacetone	Others	Others	2550-26-7	99314	98400	106220	121890	132710	117940	119720	93681	92478
Lmgp000796	150.06	61.01	149.048	C8H7NO2	[M+H]+	4-Hydroxymandelonitrile	Alkaloids	Phenolamine	13093-65-7	308240	377970	392430	440020	292810	381870	477180	533590	571340
pme1210	150.06	61	149.051	C5H11NO2S	[M+H]+	L-Methionine	Amino acids and derivatives	Amino acids and derivatives	63-68-3	269330	379900	369450	362060	318170	389080	484240	443230	584160
mws0847	150.08	133	149.07	C6H7N5	[M+H]+	1-Methyladenine	Nucleotides and derivatives	Nucleotides and derivatives	5142-22-3	186630	177920	211320	240360	302880	256360	149110	159170	155800
mws0489	149.02	77	150.032	C8H6O3	[M-H]-	Benzoylformic acid	Organic acids	Organic acids	611-73-4	44623	74774	77602	72209	82535	75065	46791	65864	63380
Zmgn000173	149.05	75.01	150.053	C5H10O5	[M-H]-	D-Ribose	Others	Saccharides and Alcohols	50-69-1	773670	922720	835610	122380	192020	138660	237480	370280	233410
MWSmce676	149.05	59.01	150.053	C5H10O5	[M-H]-	D-Arabinose	Others	Saccharides and Alcohols	10323-20-3	250900	295410	326340	191890	142350	322030	99239	302280	104340
MWSmce199	149.05	59.02	150.053	C5H10O5	[M-H]-	L-Xylose	Others	Saccharides and Alcohols	609-06-3	849500	213290	191610	605740	612740	125340	630620	97017	593380
mws0008	149.06	105	150.068	C9H10O2	[M-H]-	Hydrocinnamic acid	Phenolic acids	Phenolic acids	501-52-0	870620	796540	822820	2446700	3058200	3610200	1808300	1789100	1778400
pmf0420	149.06	74.9	150.068	C9H10O2	[M-H]-	Benzyl acetate	Organic acids	Organic acids	140-11-4	2448600	2195700	2186300	2402100	2220900	2309100	3118900	2661400	2603400
MWS4533	149.06	105.07	150.068	C9H10O2	[M-H]-	2-Phenylpropionic Acid	Organic acids	Organic acids	7782-26-5	19202	17776	19100	46236	59704	77139	32887	39010	37218
pme1109	152.06	135	151.049	C5H5N5O	[M+H]+	Guanine	Nucleotides and derivatives	Nucleotides and derivatives	73-40-5	3245000	2785100	3087300	9	1111800	1536600	1136100	1007400	1144000
pme0183	152.06	135	151.049	C5H5N5O	[M+H]+	Isoguanine	Nucleotides and derivatives	Nucleotides and derivatives	3373-53-3	4368900	2939900	2523000	3327100	3550900	3203200	2937000	2282900	2050900
pme0256	151.03	151	152.033	C5H4N4O2	[M-H]-	Xanthine	Nucleotides and derivatives	Nucleotides and derivatives	69-89-6	1428700	1023900	1700300	441900	249330	730090	717190	686360	1030700
MWS2984	153.05	136.03	152.045	C4H4N6O	[M+H]+	8-Azaguanine	Nucleotides and derivatives	Nucleotides and derivatives	134-58-7	6355000	2459900	7025500	1895900	1344100	1708600	1990100	2016200	3728300
mws0458	151.04	136	152.047	C8H8O3	[M-H]-	Vanillin; 4-Hydroxy-3-Methoxybenzaldehyde	Phenolic acids	Phenolic acids	121-33-5	162740	188920	107920	188360	175770	159180	269120	234520	134260
mws0438	151.06	59	152.068	C5H12O5	[M-H]-	L-Arabitol	Others	Saccharides and Alcohols	7643-75-6	35354	46277	63512	41906	38526	27226	56909	44964	47044
pme0513	151.06	59	152.068	C5H12O5	[M-H]-	Xylitol	Others	Saccharides and Alcohols	87-99-0	35354	46277	63512	41906	38526	27226	56909	44964	47044
MWS1962	153.13	83.05	152.12	C10H16O	[M+H]+	cis-Citral	Organic acids	Organic acids	5392-40-5	306290	308820	287530	307760	302210	301490	292390	253570	294550
mws4002	154.09	137	153.079	C8H11NO2	[M+H]+	Dopamine	Alkaloids	Phenolamine	51-61-6	183850	212580	180690	163180	192020	178380	90712	106590	157080
mws0639	153.02	109.03	154.027	C7H6O4	[M-H]-	2,3-Dihydroxybenzoic Acid*	Phenolic acids	Phenolic acids	303-38-8	167650	119410	160560	294900	463090	416820	167100	126330	182250
mws0180	153.02	109.03	154.027	C7H6O4	[M-H]-	2,5-Dihydroxybenzoic acid; Gentisic Acid*	Phenolic acids	Phenolic acids	490-79-9	360810	439610	349700	241280	223650	260240	473350	295770	282950
MWSmce264	153.06	123.05	154.063	C8H10O3	[M-H]-	Hydroxytyrosol	Phenolic acids	Phenolic acids	10597-60-1	1268600	1586100	1649100	1685700	1651900	1585400	815050	792500	833570
mws0254	156.08	110	155.069	C6H9N3O2	[M+H]+	L-Histidine	Amino acids and derivatives	Amino acids and derivatives	71-00-1	19065000	30110000	23219000	18721000	17279000	22063000	18425000	18177000	15181000
mws2124	154.98	78.8	155.982	C2H5O6P	[M-H]-	2-Phosphoglycolate	Organic acids	Organic acids	13147-57-4	2612400	2574900	3125800	2440500	2437100	2638000	2376000	4051200	2055600
pme2165	155.01	111	156.017	C5H4N2O4	[M-H]-	Orotic acid (Vitamin B13)	Others	Vitamin	65-86-1	665700	710770	854450	1441600	1581100	1631100	1068600	1058800	1217500
pmf0175	157.16	157.2	158.167	C10H22O	[M-H]-	2-Decanol*	Others	Saccharides and Alcohols	1120-06-5	4941300	4917200	5044700	5340100	5074700	4294500	5983400	6230900	6221400
pmf0174	157.16	157.2	158.167	C10H22O	[M-H]-	1-Decanol*	Others	Saccharides and Alcohols	112-30-1	6316400	4569100	4613800	4871800	4457600	4805100	7191900	5468200	8232200
Zmzn002330	158.06	130.07	159.068	C10H9NO	[M-H]-	Indole-3-Acetaldehyde	Alkaloids	Plumerane	2591-98-2	6712100	7961000	7255700	4751300	5387000	5568500	3011300	2756000	3262700
Lmbn001467	158.08	116.07	159.09	C7H13NO3	[M-H]-	5-Acetamidopentanoic Acid	Organic acids	Organic acids	1072-10-2	76217	92174	83268	101710	94237	99783	149680	167160	137990
mws1417	160.04	116	161.048	C9H7NO2	[M-H]-	Indole-3-carboxylic acid*	Alkaloids	Plumerane	771-50-6	552330	442450	551020	305340	276210	264590	452360	351830	465070
mws0102	160.04	116	161.048	C9H7NO2	[M-H]-	Indole-5-carboxylic acid*	Alkaloids	Plumerane	1670-81-1	409620	379940	439970	208640	197840	184970	349980	294290	345910
mws1550	162.06	73.1	161.051	C6H11NO2S	[M+H]+	S-Allyl-L-cysteine	Amino acids and derivatives	Amino acids and derivatives	21593-77-1	9	9	9	263130	53646	44875	52775	28391	102330
mws1346	162.08	98	161.069	C6H11NO4	[M+H]+	DL-2-Aminoadipic acid	Alkaloids	Alkaloids	542-32-5	1569500	1397800	1563800	1261600	1219800	1280700	1033800	779330	910000
pme3382	160.06	98	161.069	C6H11NO4	[M-H]-	N-Acetyl-L-threonine	Amino acids and derivatives	Amino acids and derivatives	17093-74-2	272490	267600	207600	491670	795640	386570	244740	199210	184390
Lmcp000282	162.11	85.03	161.105	C7H15NO3	[M+H]+	L-Carnitine	Alkaloids	Alkaloids	541-15-1	889790	658650	703910	670420	738560	839490	753500	560060	667340
HX1341	163.04	89.04	162.032	C9H6O3	[M+H]+	7-hydroxy-2H-1-benzopyran-2-one	Lignans and Coumarins	Coumarins	-	13677000	5515000	15456000	1330000	1517800	2347600	2548800	1929600	1296200
MWS0559	161.05	71.01	162.053	C6H10O5	[M-H]-	1,6-anhydro-β-D-glucose	Others	Saccharides and Alcohols	498-07-7	316670	283630	356020	233630	270230	243780	204060	154740	200460
pmf0440	163.08	91.1	162.068	C10H10O2	[M+H]+	4-MethoxycinnaMaldehyde	Phenolic acids	Phenolic acids	1963-36-6	448620	218750	404220	232450	453740	258760	280070	181400	214360
pme2758	162.04	144	163.048	C5H9NO5	[M-H]-	4-Hydroxy-L-glutamic acid	Amino acids and derivatives	Amino acids and derivatives	3913-68-6	388910	277010	474790	283020	387920	265730	279990	222600	227110
Lmbp000123	164.07	56.05	163.067	C6H13NO2S	[M+H]+	L-Homomethionine	Amino acids and derivatives	Amino acids and derivatives	25148-30-5	136570	109850	119600	29053	55064	50240	114560	127770	112050
pmb0142	165.1	95.2	164.047	C9H8O3	[M+H]+	Caffeic aldehyde	Phenolic acids	Phenolic acids	141632-15-7	235470	239200	277330	156220	147100	182230	34360	217860	215870
Lmmn001643	163.04	119.05	164.047	C9H8O3	[M-H]-	2-Hydroxycinnamic acid*	Phenolic acids	Phenolic acids	583-17-5	454320	680180	698690	757200	678490	687800	557140	559900	635330
Lmbn002739	163.04	119.05	164.047	C9H8O3	[M-H]-	3-Hydroxycinnamic Acid*	Phenolic acids	Phenolic acids	14755-02-3	666030	1053900	995500	904660	821000	834940	631270	720730	718500
Lmbn002648	163.04	119.05	164.047	C9H8O3	[M-H]-	α-Hydroxycinnamic Acid*	Phenolic acids	Phenolic acids	5801-57-0	467220	702450	630890	722940	590900	640830	521360	605520	613540
mws0854	163	59.01	164.068	C6H12O5	[M-H]-	Rhamnose	Others	Saccharides and Alcohols	3615-41-6	597660	505030	774870	793910	809850	903470	519950	397840	480980
pme2435	163	59	164.068	C6H12O5	[M-H]-	L-Fucose	Others	Saccharides and Alcohols	2438-80-4	720870	671130	853900	656190	821980	828720	558490	400860	520650
pme2529	163.2	101	164.068	C6H12O5	[M-H]-	1,5-Anhydro-D-glucitol	Others	Saccharides and Alcohols	154-58-5	199580	174580	237080	185520	208110	217480	142080	132880	111070
MWS5238	165.09	91.05	164.084	C10H12O2	[M+H]+	4-Phenylbutyric acid	Organic acids	Organic acids	1821-12-1	268460	259330	278140	152160	122630	176180	308650	268720	270960
pme3083	164.04	120	165.043	C8H7NO3	[M-H]-	2-(Formylamino)benzoic acid	Phenolic acids	Phenolic acids	3342-77-6	263890	450340	444190	101610	73620	99673	87593	101810	96733
pme2617	166.05	102	165.046	C5H11NO3S	[M+H]+	L-Methionine Sulfoxide	Amino acids and derivatives	Amino acids and derivatives	3226-65-1	3724300	3818900	3902900	3760600	3526800	3359100	3285400	3411000	3383000
pme3968	166.07	149.05	165.065	C6H7N5O	[M+H]+	7-Methylguanine	Nucleotides and derivatives	Nucleotides and derivatives	578-76-7	117690	146720	204620	170000	191030	140700	100590	119240	100710
pme0021	166.09	120.08	165.07	C9H11NO2	[M+H]+	L-Phenylalanine	Amino acids and derivatives	Amino acids and derivatives	63-91-2	127460000	135520000	151990000	134170000	123980000	114470000	94200000	100650000	96307000
Zmhn001420	165.02	121.03	166.027	C8H6O4	[M-H]-	5,7-Dihydroxy-1(3H)-isobenzofuranone	Phenolic acids	Phenolic acids	27979-58-4	264510	242160	223490	162220	188460	151960	269460	239360	272680
pmc0274	167.1	121.1	166.031	C6H6N4S	[M+H]+	6-Methylmercaptopurine	Nucleotides and derivatives	Nucleotides and derivatives	50-66-8	9288500	9818000	10698000	9716000	8745300	7795300	6133100	7644900	7319900
mws0344	165.04	75	166.048	C5H10O6	[M-H]-	D-Xylonic acid	Others	Saccharides and Alcohols	526-91-0	23967000	38157000	39587000	45411000	52252000	42451000	54554000	58183000	42046000
pme0166	167.06	110	166.049	C6H6N4O2	[M+H]+	1-Methylxanthine	Nucleotides and derivatives	Nucleotides and derivatives	6136-37-4	75409	88003	93537	75201	89204	94135	53904	55243	44973
MWS1839	165.06	92.03	166.063	C9H10O3	[M-H]-	Ethylparaben	Phenolic acids	Phenolic acids	120-47-8	973620	1292500	1161800	269500	273520	288060	384260	436120	304950
MWS0274	165.06	119.05	166.063	C9H10O3	[M-H]-	DL-3-Phenyllactic acid	Organic acids	Organic acids	828-01-3	381570	455150	463760	44056	96068	111060	40589	42116	55230
Lmgp002595	167.07	121.03	166.063	C9H10O3	[M+H]+	4'-Hydroxy-3'-methoxyacetophenone (Acetovanillone)	Phenolic acids	Phenolic acids	498-02-2	162980	228060	295550	565760	614070	691510	233440	308710	283610
Lmrn003000	165.06	103.06	166.063	C9H10O3	[M-H]-	2-Hydroxy-3-phenylpropanoic acid	Phenolic acids	Phenolic acids	7326-19-4	17646000	22985000	19707000	1452000	2579100	3487800	2617800	2523100	3371500
pmn001681	165.09	149.06	166.099	C10H14O2	[M-H]-	1-(4-Methoxyphenyl)-1-propanol	Phenolic acids	Phenolic acids	5349-60-0	842450	1058000	994870	1808100	1586500	1857100	778070	877840	781340
Zmjp000624	168.06	150.05	167.058	C8H9NO3	[M+H]+	Pyridoxal	Others	Vitamin	66-72-8	429350	311170	316750	257980	323480	291190	240170	163800	203120
NK10253223	168.06	94.06	167.058	C8H9NO3	[M+H]+	2-Amino-3-methoxybenzoic acid	Phenolic acids	Phenolic acids	3177-80-8	109400	182160	226490	237020	92795	251480	56566	130240	148780
mws2125	166.98	78.7	167.982	C3H5O6P	[M-H]-	Phosphoenolpyruvate	Organic acids	Organic acids	138-08-9	699390	367480	812540	414530	350260	382040	467910	679800	218120
pme2598	167.03	123.04	168.042	C8H8O4	[M-H]-	3,4-Dihydroxybenzeneacetic acid	Phenolic acids	Phenolic acids	102-32-9	779860	780440	748410	1656000	1569400	1624100	523010	493870	550230
Lmmp003042	169.05	123.04	168.042	C8H8O4	[M+H]+	Protocatechuic Acid Methyl Ester	Phenolic acids	Phenolic acids	2150-43-8	525390	829280	674470	582220	765630	461010	312930	252800	302230
Zmjn002583	167.03	123.05	168.042	C8H8O4	[M-H]-	2',4',6'-Trihydroxyacetophenone	Phenolic acids	Phenolic acids	480-66-0	105540	93986	123990	118440	136710	105540	34813	38518	36540
pme1383	170.08	134.1	169.074	C8H11NO3	[M+H]+	Pyridoxine	Others	Vitamin	65-23-6	1120300	971380	1103800	3021700	2512100	2994000	819520	782330	951160
pme0181	170.09	124	169.085	C7H11N3O2	[M+H]+	3-Methyl-L-Histidine	Amino acids and derivatives	Amino acids and derivatives	368-16-1	313210	510310	354290	831490	551260	497150	373770	1117100	503450
pme3186	169	79	169.998	C3H7O6P	[M-H]-	DL-Glyceraldehyde-3-phosphate	Organic acids	Organic acids	591-59-3	1140500	1278500	1004000	1295600	1511700	1590700	1023700	1591300	1497600
mws0024	169.01	125	170.022	C7H6O5	[M-H]-	Gallic acid	Phenolic acids	Phenolic acids	149-91-7	330730	326050	284970	331900	419570	379980	287270	314920	356990
ML10176345	171.03	109.03	172.037	C7H8O5	[M-H]-	3-Dehydroshikimic acid	Organic acids	Organic acids	2922-42-1	76237	70648	48408	60557	137560	67484	77533	98028	134530
Zmzn002460	171.04	127.05	172.052	C11H8O2	[M-H]-	1-Naphthoic acid	Organic acids	Organic acids	86-55-5	138360	144820	133780	111380	116200	121490	178580	170400	190920
pme0124	173.09	115.5	172.085	C7H12N2O3	[M+H]+	L-Glycyl-L-proline	Amino acids and derivatives	Amino acids and derivatives	704-15-4	408400	657000	553100	225010	191210	221600	196430	210680	184540
Zmgn004439	171.14	153.14	172.146	C10H20O2	[M-H]-	Decanoic acid	Organic acids	Organic acids	334-48-5	92083	108030	113330	98530	93226	96072	356190	313650	383770
MA10039492	173.01	71.03	174.016	C6H6O6	[M-H]-	Dehydroascorbic acid	Others	Vitamin	490-83-5	666400	604110	642110	639330	9	276830	1047200	878910	874700
pme3009	175.02	99	174.016	C6H6O6	[M+H]+	Trans-Citridic acid	Organic acids	Organic acids	4023-65-8	842790	780680	768110	1117400	1219600	1296100	730590	678620	759700
mws0154	173.05	93	174.053	C7H10O5	[M-H]-	Shikimic acid	Organic acids	Organic acids	138-59-0	86613	57911	38301	23094	77368	29647	62494	91195	58633
Zmbp000555	175.12	130.1	174.079	C10H10N2O	[M+H]+	3-Indole acetamide	Alkaloids	Plumerane	-	1345900	2108200	1603200	1777300	1526500	1477900	965260	1079000	1009100
mws0242	173.08	111	174.089	C8H14O4	[M-H]-	Suberic Acid	Organic acids	Organic acids	505-48-6	252470	245040	265520	217740	177670	230040	312220	306500	309400
Lmgn002555	173.08	59.01	174.089	C8H14O4	[M-H]-	2-Propylglutaric acid	Organic acids	Organic acids	32806-62-5	2561700	3209600	2981300	1667900	2085600	1767900	2628900	2762000	2947700
Zmyn000155	173.11	131.08	174.1	C7H14N2O3	[M-H]-	N-α-Acetyl-L-ornithine	Amino acids and derivatives	Amino acids and derivatives	6205-08-9	478170	608320	330680	1109200	980130	323740	331820	410100	461180
mws0260	175.12	116	174.112	C6H14N4O2	[M+H]+	L-Arginine	Amino acids and derivatives	Amino acids and derivatives	74-79-3	3089500	4600900	2278400	9986100	8628800	2850400	2138600	5421400	5037000
pme2559	174.04	88	175.048	C6H9NO5	[M-H]-	N-Acetyl-L-Aspartic Acid	Amino acids and derivatives	Amino acids and derivatives	997-55-7	41469	95359	65935	299660	266790	85981	35963	54644	30605
pme0008	176.1	113	175.096	C6H13N3O3	[M+H]+	L-Citrulline	Amino acids and derivatives	Amino acids and derivatives	372-75-8	3197800	3365200	3372900	1071400	947560	916150	1593800	1548700	1536700
MWSmce690	175.02	59.01	176.032	C6H8O6	[M-H]-	Erythorbic Acid; Isoascorbic Acid	Others	Vitamin	89-65-6	29217000	33004000	27242000	49713000	60570000	37236000	38823000	37955000	30568000
mws4175	175.02	85.03	176.032	C6H8O6	[M-H]-	D-Glucurono-6,3-lactone	Others	Saccharides and Alcohols	32449-92-6	2874300	3226500	2621400	4090000	3828600	5107800	3260700	2836300	3634700
Hmfn000531	175.02	87.01	176.032	C6H8O6	[M-H]-	L-Ascorbic acid (Vitamin C)	Others	Vitamin	50-81-7	77561000	93311000	84382000	179060000	231730000	222970000	141530000	133840000	123480000
mws0139	175.04	147	176.047	C10H8O3	[M-H]-	7-Hydroxy-4-methylcoumarin	Lignans and Coumarins	Coumarins	90-33-5	205110	211370	213950	173510	156240	192380	156170	136630	142700
pme3140	175.04	131	176.047	C10H8O3	[M-H]-	6-Hydroxy-4-methylcoumarin	Lignans and Coumarins	Coumarins	2373-31-1	227660	300140	287140	562890	512780	432760	277230	329520	317580
Lmbn001754	175.06	115.04	176.068	C7H12O5	[M-H]-	3-Isopropylmalic Acid*	Organic acids	Organic acids	921-28-8	5049900	5544300	5910000	10804000	13073000	5008100	6015000	7331500	5102200
Zmgn001448	175.06	115.04	176.068	C7H12O5	[M-H]-	2-Propylmalic Acid*	Organic acids	Organic acids	-	5049900	5544300	5910000	10804000	13073000	5008100	6015000	7331500	5102200
pmb3101	175.06	115	176.068	C7H12O5	[M-H]-	2-Isopropylmalic Acid	Organic acids	Organic acids	49601-06-1	5176300	5664900	5878800	11058000	13211000	5018200	6087500	7455800	5364200
mws1500	177.09	130.9	176.084	C11H12O2	[M+H]+	Ethyl cinnamate	Phenolic acids	Phenolic acids	103-36-6	138880	124240	147510	132610	145010	150970	128460	158810	125260
pme2836	178.09	160	177.079	C10H11NO2	[M+H]+	5-Hydroxytryptophol	Alkaloids	Plumerane	154-02-9	469770	522490	470410	131690	140110	158340	155200	156710	99501
mws1013	177.02	133.2	178.027	C9H6O4	[M-H]-	Esculetin	Lignans and Coumarins	Coumarins	305-01-1	445450	350190	362530	196620	275960	231930	462190	591760	478450
mws0875	179.05	76	178.041	C5H10N2O3S	[M+H]+	L-Cysteinyl-L-glycine	Amino acids and derivatives	Amino acids and derivatives	19246-18-5	335820	339090	284590	108410	144060	138720	123160	125790	90079
pme2253	177.04	59	178.048	C6H10O6	[M-H]-	L-Gulono-1,4-Lactone	Others	Saccharides and Alcohols	1128-23-0	262020	254790	322870	192990	211670	183630	198330	211230	173090
pme1021	177.14	99	178.048	C6H10O6	[M-H]-	D-Glucono-1,5-lactone	Others	Saccharides and Alcohols	90-80-2	369120	245920	413990	373680	492540	475690	353100	337870	295070
mws1195	179.07	147.1	178.063	C10H10O3	[M+H]+	p-Coumaric acid methyl ester	Phenolic acids	Phenolic acids	3943-97-3	9	9	9	886780	1024200	1440400	9	9	9
pmb0786	180.09	163.06	179.079	C6H13NO5	[M+H]+	D-Glucosamine	Others	Saccharides and Alcohols	3416-24-8	1141100	1459600	1251000	1193400	1178600	1147500	1189500	1234500	1223000
mws2212	179.03	135.05	180.042	C9H8O4	[M-H]-	Caffeic acid	Phenolic acids	Phenolic acids	331-39-5	4044100	4672500	5868300	428160	522740	515970	946570	829260	937520
mws1164	179.06	59.01	180.063	C6H12O6	[M-H]-	D-Fructose	Others	Saccharides and Alcohols	57-48-7	8090200	7591900	8680200	3781700	4251200	4028500	4290600	3270600	3994400
mws4170	179.06	59.01	180.063	C6H12O6	[M-H]-	D-Glucose	Others	Saccharides and Alcohols	50-99-7	6590100	5532300	7054200	3732800	3743400	3924200	3997100	3104000	3690300
pmf0138	179.06	59	180.063	C6H12O6	[M-H]-	D-Mannose	Others	Saccharides and Alcohols	3458-28-4	5747400	5561700	7203400	4007700	4476500	4486200	4162200	2916100	3413900
pmf0139	179.06	59	180.063	C6H12O6	[M-H]-	D-Galactose	Others	Saccharides and Alcohols	59-23-4	9092500	7485300	8235200	4660400	4766600	4893900	4463500	4703100	5115900
Hmln000297	179.05	59.01	180.063	C6H12O6	[M-H]-	Inositol	Others	Saccharides and Alcohols	87-89-8	7174000	6393800	7763300	3751800	4048900	3840000	4723100	3402900	4175400
MWS2070	179.07	92.03	180.079	C10H12O3	[M-H]-	Propyl 4-hydroxybenzoate	Phenolic acids	Phenolic acids	94-13-3	73786	82115	73965	65151	69200	72304	63055	79285	69767
MWStz070	182.08	91.05	181.074	C9H11NO3	[M+H]+	N-(2-Hydroxy-4-methoxyphenyl)acetamide	Alkaloids	Phenolamine	58469-06-0	3141700	3855100	4086200	9561800	7882400	8259800	6815200	6463000	7951600
Zmsp000878	182.08	136.08	181.074	C9H11NO3	[M+H]+	4-Hydroxy-5-(2-oxo-1-pyrrolidinyl)benzoic acid	Alkaloids	Pyrrole alkaloids	-	2221800	2607800	3141600	6683600	5338900	5594600	4498900	4548700	5205100
mws0250	182.08	136.1	181.074	C9H11NO3	[M+H]+	L-Tyrosine	Amino acids and derivatives	Amino acids and derivatives	60-18-4	6885000	9131700	9234400	21012000	19267000	18418000	15078000	14956000	16688000
Lmrn001951	181.05	135.04	182.058	C9H10O4	[M-H]-	(S)-2-Hydroxy-3-(4-Hydroxyphenyl)Propanoic Acid	Phenolic acids	Phenolic acids	23508-35-2	1819300	3374900	2578300	524270	753490	814880	510010	487060	614840
Hmtn001288	181.05	135.04	182.058	C9H10O4	[M-H]-	Methyl 2,4-dihydroxyphenylacetate	Phenolic acids	Phenolic acids	67828-42-6	9	9	9	47810	58899	61452	30128	47194	32668
mws1350	181.05	151	182.058	C9H10O4	[M-H]-	Syringaldehyde; 4-Hydroxy-3,5-Dimethoxybenzaldehyde	Phenolic acids	Phenolic acids	134-96-3	47800	46159	50286	54168	49859	65856	54499	56695	43206
pme2237	181.07	101	182.079	C6H14O6	[M-H]-	Dulcitol	Others	Saccharides and Alcohols	608-66-2	141920	105300	132220	58444	78880	71240	104440	88264	105120
mws0214	181.07	71	182.079	C6H14O6	[M-H]-	D-Sorbitol	Others	Saccharides and Alcohols	50-70-4	115310	84879	122840	52677	58022	57298	82028	66731	80468
pme2596	184.06	148	183.053	C8H9NO4	[M+H]+	4-Pyridoxic acid	Others	Vitamin	82-82-6	143230	139040	129050	280450	345240	350270	132320	119050	98712
MWSmce210	183	67.02	184.001	C7H4O6	[M-H]-	Chelidonic acid	Organic acids	Organic acids	99-32-1	20986000	20917000	17373000	22703000	33128000	28234000	12989000	11995000	14086000
MA10002917	183.01	109.02	184.012	C6H4N2O5	[M-H]-	2,4-Dinitrophenol	Phenolic acids	Phenolic acids	51-28-5	1516500	1488200	1490100	1469700	1462200	1446400	1571700	1544700	1565100
pmb1754	184	125	184.073	C5H15NO4P+	[M]+	O-Phosphocholine	Alkaloids	Alkaloids	107-73-3	32300000	32095000	39966000	15722000	13922000	12062000	3277100	3591000	3018800
Lmrj001341	185.09	70.06	184.086	C8H12N2O3	[M+H]+	Cyclo(Ser-Pro)	Amino acids and derivatives	Amino acids and derivatives	-	342870	298240	294520	361050	417860	447060	210800	304750	262350
pme2602	184	97	185.009	C3H8NO6P	[M-H]-	O-Phospho-L-serine	Amino acids and derivatives	Amino acids and derivatives	407-41-0	772580	775280	784630	601290	719880	699110	569950	469260	507130
mws0752	185.15	185.16	186.162	C11H22O2	[M-H]-	Undecylic Acid	Lipids	Free fatty acids	112-37-8	3584200	4214500	3751300	43194000	41166000	39937000	16465000	14972000	16738000
Hmgp002327	188.07	118.06	187.063	C11H9O2N	[M+H]+	3-amino-2-naphthoic acid	Alkaloids	Alkaloids	-	20488000	19405000	22700000	151170000	118600000	101170000	94249000	75088000	84664000
Hmmp001310	188.07	118.07	187.063	C11H9NO2	[M+H]+	3-Indoleacrylic acid	Alkaloids	Plumerane	1204-06-4	22851000	19374000	23638000	154240000	120510000	103850000	93585000	76199000	88063000
pmn001492	187.1	123.1	188.041	C11H8O3	[M-H]-	Ayapin	Lignans and Coumarins	Coumarins	494-56-4	381250	432350	452810	431390	445900	542400	405080	401200	448140
pme0137	187.07	125	188.08	C7H12N2O4	[M-H]-	N-Acetyl-L-Glutamine	Amino acids and derivatives	Amino acids and derivatives	2490-97-3	1729900	1719300	1900500	2285700	425280	1821200	1748000	1625100	1898900
mws0237	187.1	125	188.105	C9H16O4	[M-H]-	Azelaic acid	Organic acids	Organic acids	123-99-9	6612000	6654500	7483400	7381600	7591500	8821200	6505600	6379300	6953600
mws0736	189.12	86	188.116	C8H16N2O3	[M+H]+	N-Glycyl-L-leucine*	Amino acids and derivatives	Amino acids and derivatives	869-19-2	388580	301440	344270	199820	174620	194360	423490	356330	395200
mws5041	189.12	86.1	188.116	C8H16N2O3	[M+H]+	L-Glycyl-L-isoleucine*	Amino acids and derivatives	Amino acids and derivatives	19461-38-2	305250	331870	317240	173220	175920	238050	381500	358630	397930
pme0122	189.12	126	188.116	C8H16N2O3	[M+H]+	N6-Acetyl-L-lysine	Amino acids and derivatives	Amino acids and derivatives	692-04-6	2238300	1485800	1502800	2255300	1530500	1727400	816580	790600	1096300
pme3388	189.13	144	188.127	C7H16N4O2	[M+H]+	Homoarginine	Amino acids and derivatives	Amino acids and derivatives	156-86-5	156610	179360	137970	314860	299150	137640	150730	248210	188550
Zmjp000182	189.13	70.07	188.127	C7H16N4O2	[M+H]+	N-Monomethyl-L-arginine	Amino acids and derivatives	Amino acids and derivatives	17035-90-4	382540	590230	382790	1121100	1051400	358480	578200	825000	499200
Zmzp000145	189.16	84.08	188.152	C9H20N2O2	[M+H]+	Trimethyllysine	Amino acids and derivatives	Amino acids and derivatives	23284-33-5	2030500	2929400	2235900	2481700	2087200	1817700	1347200	1665000	1321100
Zmtn001624	188.04	144.05	189.043	C10H7NO3	[M-H]-	N-Acetylisatin	Alkaloids	Plumerane	574-17-4	890160	565570	816770	2074000	1640300	1568300	1548800	1495000	1478000
pme0075	188.06	128	189.064	C7H11NO5	[M-H]-	N-Acetyl-L-glutamic acid	Amino acids and derivatives	Amino acids and derivatives	1188-37-0	309340	441360	279370	867160	1240300	697660	132210	128600	147400
pme2244	190.09	118.07	189.07	C11H11NO2	[M+H]+	3-Indolepropionic acid	Alkaloids	Plumerane	830-96-6	28856	28752	30679	155090	121180	93605	111390	84383	89563
mws0193	190.12	127	189.111	C7H15N3O3	[M+H]+	L-Homocitrulline	Amino acids and derivatives	Amino acids and derivatives	1190-49-4	55307	336750	229390	324740	267820	233080	240680	274650	255900
pme0278	191.1	128	190.095	C7H14N2O4	[M+H]+	2,6-Diaminooimelic acid	Organic acids	Organic acids	583-93-7	385320	399430	457040	538600	443670	540350	248110	259540	214630
MWSmce041	191.1	145.1	190.099	C12H14O2	[M+H]+	Butylphthalide	Others	Others	6066-49-5	121130	142780	131030	137810	151990	151100	101220	101250	126420
mws0281	191.02	111.01	192.027	C6H8O7	[M-H]-	Citric Acid	Organic acids	Organic acids	77-92-9	36140000	40391000	44509000	80286000	80050000	57426000	70477000	54999000	78895000
Zmyn000453	191.02	111.01	192.027	C6H8O7	[M-H]-	Isocitric Acid	Organic acids	Organic acids	320-77-4	95144	111160	125550	247490	284890	291440	200950	204230	229390
Qmkp093003	193.05	122.04	192.042	C10H8O4	[M+H]+	Scopoletin (7-Hydroxy-6-methoxycoumarin)	Lignans and Coumarins	Coumarins	92-61-5	461780	308320	308850	56592	96611	125980	432140	434730	334770
Hmcp002123	193.05	178.02	192.042	C10H8O4	[M+H]+	Isoscopoletin (6-Hydroxy-7-Methoxycoumarin)	Lignans and Coumarins	Coumarins	776-86-3	3014700	2224900	2672200	537870	602350	880150	2711300	2982600	2287500
HX1363	193.05	133.03	192.042	C10H8O4	[M+H]+	isoscopoletin	Lignans and Coumarins	Coumarins	-	3616700	2596300	2884400	723350	730950	1157000	2950300	3398100	2682400
mws0277	191.06	85	192.063	C7H12O6	[M-H]-	Quinic Acid	Organic acids	Organic acids	77-95-2	44313000	44153000	48761000	94429000	105550000	109330000	76557000	83626000	85758000
Lmmp002080	193.13	105.03	192.126	C11H16N2O	[M+H]+	N-(4-Aminobutyl)benzamide	Alkaloids	Alkaloids	5692-23-9	543330	271880	693950	1469700	1464800	1469000	1508700	1167000	1216500
pme2743	194.08	91	193.074	C10H11NO3	[M+H]+	N-Phenylacetylglycine	Amino acids and derivatives	Amino acids and derivatives	500-98-1	59432	60802	82763	149530	169350	143330	128740	88850	97497
mws1189	193.04	72.8	194.033	C6H10O7	[M-H]-	D-Galacturonic acid	Others	Saccharides and Alcohols	685-73-4	2893700	2174900	2768500	1991100	2241600	2168600	1387100	846750	874910
pme3705	193.04	73	194.043	C6H10O7	[M-H]-	D-Glucoronic acid	Others	Saccharides and Alcohols	6556-12-3	2266800	1773700	2468500	1648000	1874300	1637300	1103800	714770	850750
pme0422	193.06	134	194.058	C10H10O4	[M-H]-	Isoferulic Acid	Phenolic acids	Phenolic acids	25522-33-2	2348100	4915700	3927200	144450	124060	123550	576720	478980	474710
Lmdn003756	193.05	135.05	194.058	C10H10O4	[M-H]-	Methyl caffeate	Phenolic acids	Phenolic acids	3843-74-1	65731	114190	74952	138330	168110	238690	70977	113400	67537
MWSslk097	195.06	163.04	194.058	C10H10O4	[M+H]+	Dimethyl phthalate	Phenolic acids	Phenolic acids	131-11-3	434310	444910	377090	413860	406440	482710	404830	434950	454920
mws2104	193.07	99.01	194.079	C7H14O6	[M-H]-	D-Pinitol	Others	Saccharides and Alcohols	10284-63-6	206430	120660	225040	141980	66441	69446	40821	25415	28049
Lmrj002698	197.13	72.08	196.122	C10H16N2O2	[M+H]+	Cyclo(Pro-Val)	Amino acids and derivatives	Amino acids and derivatives	5654-87-5	7962	32426	22533	6082.6	22009	6961.9	416160	629680	190490
pme3827	198.08	152.2	197.069	C9H11NO4	[M+H]+	3,4-Dihydroxy-L-phenylalanine (L-Dopa)	Amino acids and derivatives	Amino acids and derivatives	59-92-7	452600	408940	304060	513090	533550	536640	572270	719340	586180
pmb2497	197	153	198.053	C9H10O5	[M-H]-	4-Hydroxy-3-methoxymandelate	Phenolic acids	Phenolic acids	55-10-7	57966	212860	67076	82440	63515	69890	94942	65943	99574
Lmcn002982	197.05	167	198.053	C9H10O5	[M-H]-	Methyl 3-O-Methyl Gallate	Phenolic acids	Phenolic acids	3934-86-9	34056	33294	38102	64512	65366	61808	79519	97684	81854
Zmzn000079	199	78.96	200.009	C4H9O7P	[M-H]-	D-Erythrose-4-phosphate	Others	Saccharides and Alcohols	585-18-2	7064000	2634900	3245600	1090500	1061900	2554600	1129300	2732400	842860
MWS1844	203.14	129.07	202.136	C14H18O	[M+H]+	2-Pentyl-3-phenyl-2-propenal	Others	Others	122-40-7	143370	95878	147090	122900	108110	134440	90331	127960	84949
NK10251888	203.15	70.07	202.143	C8H18N4O2	[M+H]+	NG,NG-Dimethyl-L-arginine*	Amino acids and derivatives	Amino acids and derivatives	30315-93-6	1433900	1565500	1462600	1279000	1008300	838150	1331000	1253900	1034800
MWS5164	203.15	70.07	202.143	C8H18N4O2	[M+H]+	N,N'-Dimethylarginine;SDMA*	Amino acids and derivatives	Amino acids and derivatives	30344-00-4	1173200	1241300	1123700	939370	819050	1200700	1122300	1130800	860120
mws0018	203.22	83	202.216	C10H26N4	[M+H]+	Spermine	Alkaloids	Alkaloids	71-44-3	102410000	113810000	109700000	103620000	105800000	101450000	102270000	106920000	102660000
Zmbp002538	205.1	146.06	204.09	C11H12N2O2	[M+H]+	1-Methoxy-indole-3-acetamide	Alkaloids	Plumerane	-	13341000	12620000	14520000	103070000	79061000	65506000	62552000	48126000	59330000
mws0282	203.08	116.05	204.09	C11H12N2O2	[M-H]-	L-Tryptophan	Amino acids and derivatives	Amino acids and derivatives	73-22-3	1356700	1137800	1376300	10815000	8064500	6860700	6754300	5038800	5775400
Zmtn001464	204.03	160.04	205.038	C10H7NO4	[M-H]-	4,8-Dihydroxyquinoline-2-carboxylic acid	Organic acids	Organic acids	59-00-7	375740	449920	384810	324480	388890	426350	746730	800350	644170
pmb0818	206.1	147.5	205.074	C11H11NO3	[M+H]+	Methoxyindoleacetic acid	Alkaloids	Plumerane	3471-31-6	551060	461080	596500	4798300	3491600	2908300	2715700	2137000	2403700
MWStz282	206.08	118.07	205.074	C11H11NO3	[M+H]+	3-Hydroxy-3-acetonyloxindole	Alkaloids	Plumerane	33417-17-3	2732600	3963900	3319300	3101400	3544900	3953100	573460	525250	692670
MWStz152	206.08	118.07	205.074	C11H11NO3	[M+H]+	2-(Acetylamino)-3-phenyl-2-propenoic acid	Alkaloids	Alkaloids	5469-45-4	2764300	4136200	3371500	3139900	3607800	4201300	614220	520900	660800
Lmrn003201	204.07	158.06	205.074	C11H11NO3	[M-H]-	Indole-3-lactic acid	Alkaloids	Plumerane	1821-52-9	38417000	56286000	47921000	26536000	33981000	36852000	10461000	10817000	13430000
pme1261	206.14	76	205.131	C9H19NO4	[M+H]+	D-Panthenol	Others	Saccharides and Alcohols	81-13-0	476920	379540	1173500	480290	421350	637050	306880	398700	700850
Lmbn013410	205.16	189.13	206.167	C14H22O	[M-H]-	2,4-Di-Tert-Butylphenol*	Phenolic acids	Phenolic acids	96-76-4	172440	170730	178160	199710	187190	180920	163080	174190	197520
Lmln010063	205.16	189.13	206.167	C14H22O	[M-H]-	2,6-Di-tert-butylphenol*	Phenolic acids	Phenolic acids	128-39-2	171470	171990	171900	207170	199790	173890	160100	182980	195390
Zmgn002106	206.08	58.03	207.09	C11H13NO3	[M-H]-	N-Acetyl-L-phenylalanine	Amino acids and derivatives	Amino acids and derivatives	2018-61-3	982420	1480500	1288700	874830	922570	875060	2248300	2261900	2742300
Lmbp002962	209.05	194.02	208.037	C10H8O5	[M+H]+	Isofraxetin	Lignans and Coumarins	Coumarins	50656-75-2	499260	544280	579920	517840	583690	564640	577070	551210	530140
mws1212	209.08	177.3	208.074	C11H12O4	[M+H]+	Ferulic acid methyl ester	Phenolic acids	Phenolic acids	2309-07-1	60147	99483	79456	9	9	9	9	9	9
MWSmce332	209.08	191.07	208.074	C11H12O4	[M+H]+	3,4-Dimethoxycinnamic acid	Phenolic acids	Phenolic acids	2316-26-9	1016800	1296600	1088800	184830	231970	185760	381480	350260	389730
Lmsn000954	207.09	59.01	208.095	C8H16O6	[M-H]-	Dambonitol	Others	Saccharides and Alcohols	523-94-4	1758100	1958800	1745300	1456500	875330	1068700	656880	863720	484900
Zmyn000108	209.03	85.03	210.038	C6H10O8	[M-H]-	D-Saccharic acid	Others	Saccharides and Alcohols	87-73-0	7815000	5239900	4955000	3876000	2001700	2460400	4964600	5482600	5260000
Zmpn000199	209.03	85.03	210.038	C6H10O8	[M-H]-	D-Galactaric acid	Others	Saccharides and Alcohols	526-99-8	3183800	3720900	3505900	5760500	2475800	6306700	3459200	3523100	3656100
Hmcn000192	209.07	59.01	210.073	C7H14O7	[M-H]-	Sedoheptulose	Others	Saccharides and Alcohols	3019-74-7	3005800	2815400	2442200	1711600	1643000	1677100	2576000	2314800	2223900
Lmbn004790	209.08	179.03	210.089	C11H14O4	[M-H]-	Methyl 3-(3-hydroxy-4-methoxyphenyl)propanoate	Phenolic acids	Phenolic acids	129150-61-4	88782	154990	124080	123850	101300	108660	107830	95975	88376
mws0853	209.08	179	210.089	C11H14O4	[M-H]-	Sinapyl alcohol	Phenolic acids	Phenolic acids	537-33-7	20230	59201	46784	160100	142890	218450	72165	79898	101420
Zmgn003633	211.13	183.14	212.141	C12H20O3	[M-H]-	12-Oxo-10E-Dodecenoic Acid	Lipids	Free fatty acids	65410-38-0	159800	151420	161810	120830	143740	136980	201040	182140	186910
mws0863	213.02	97	214.024	C5H11O7P	[M-H]-	2-Deoxyribose-5'-phosphate	Nucleotides and derivatives	Nucleotides and derivatives	102916-66-5	291140	258220	205980	180350	74897	298340	238100	249150	196400
mws0751	213.19	195	214.193	C13H26O2	[M-H]-	Tridecanoic Acid	Lipids	Free fatty acids	638-53-9	23049	25541	23097	104490	103570	100540	74429	68523	59971
pme0170	217.13	158	216.122	C8H16N4O3	[M+H]+	N-Acetyl-L-Arginine	Amino acids and derivatives	Amino acids and derivatives	155-84-0	362020	674040	641440	8543600	6598500	820200	405500	432730	299290
MWS1900	215.13	153.13	216.136	C11H20O4	[M-H]-	Undecanedioic acid	Lipids	Free fatty acids	1852-04-6	667660	721890	660870	679950	725820	779320	677530	661370	744580
mws5045	215.17	169.16	216.173	C12H24O3	[M-H]-	12-Hydroxydodecanoic acid	Lipids	Free fatty acids	505-95-3	47099	52539	47204	65261	63294	68974	84377	149590	84766
pme2566	217.08	199	218.09	C8H14N2O5	[M-H]-	5-L-Glutamyl-L-amino acid	Amino acids and derivatives	Amino acids and derivatives	5875-41-2	4963100	4367300	3269500	3693000	4749800	922190	4910000	3989400	4261600
Zjyp110101	219.17	121.07	218.167	C15H22O	[M+H]+	Nootkatone	Terpenoids	Sesquiterpenoids	4674-50-4	1309800	1874500	1268900	561880	1562900	2425700	665950	928740	649540
MWSmce257	218.11	88.04	219.111	C9H17NO5	[M-H]-	D-Pantothenic Acid	Others	Vitamin	79-83-4	4038700	4588200	4290900	10501000	11738000	13284000	7154600	6985700	6726200
pme1228	221.09	204	220.085	C11H12N2O3	[M+H]+	5-Hydroxy-L-tryptophan	Amino acids and derivatives	Amino acids and derivatives	56-69-9	79428	118650	97208	474860	464010	404310	383120	355240	351700
Hmyp002656	222.08	130.06	221.068	C11H11NO4	[M+H]+	Methyl dioxindole-3-acetate	Alkaloids	Plumerane	57061-18-4	557010	539200	603000	225280	285050	313320	701750	670950	290650
mws2608	222.1	84.05	221.09	C8H15NO6	[M+H]+	N-Acetyl-D-galactosamine	Others	Saccharides and Alcohols	1811-31-0	964580	626070	779780	409150	424060	386390	383410	309790	303450
pme2755	222	144	221.09	C8H15NO6	[M+H]+	N-Acetyl-D-glucosamine	Others	Saccharides and Alcohols	7512-17-6	343280	578190	573960	439870	709410	442450	854410	444910	641630
mws4174	222.1	138	221.09	C8H15NO6	[M+H]+	N-Acetyl-D-mannosamine	Others	Saccharides and Alcohols	7772-94-3	68118	72891	66865	40974	71883	68889	45524	50070	48430
pme2773	223.07	134	222.067	C7H14N2O4S	[M+H]+	L-Cystathionine	Amino acids and derivatives	Amino acids and derivatives	56-88-2	1063700	1160900	1088900	1102900	2503200	464970	1531200	1701600	1298200
mws5042	223.11	120.09	222.1	C11H14N2O3	[M+H]+	L-Glycyl-L-phenylalanine	Amino acids and derivatives	Amino acids and derivatives	721-66-4	1250400	1169500	567550	986090	935590	892710	1049600	439170	1208400
mws0520	224.09	136	223.084	C11H13NO4	[M+H]+	N-Acetyl-L-tyrosine	Amino acids and derivatives	Amino acids and derivatives	537-55-3	15492	25778	19890	576870	254000	51547	11254	53890	36855
Zmln002252	223.03	149.03	224.032	C10H8O6	[M-H]-	Sideretin (5,7,8-Trihydroxy-6-methoxycoumarin)	Lignans and Coumarins	Coumarins	-	118270	315630	267370	68224	89551	60828	96954	137550	136720
mws4085	223.06	193	224.068	C11H12O5	[M-H]-	Sinapic acid	Phenolic acids	Phenolic acids	530-59-6	611380	604470	548590	86983	74988	76308	511370	593290	485920
MWSslk101	225.09	147.05	224.084	C15H12O2	[M+H]+	4-Hydroxychalcone	Flavonoids	Chalcones	20426-12-4	149290	152440	155870	174280	169130	221840	186090	191010	190650
pme0220	225.15	151.11	224.141	C13H20O3	[M+H]+	Methyl jasmonate	Organic acids	Organic acids	1211-29-6	170970	157970	182910	165020	184430	193360	208040	208770	225010
MWS2010	451.11	163.05	226.059	C9H10N2O5	[2M-H]-	3-nitro-L-tyrosine	Amino acids and derivatives	Amino acids and derivatives	621-44-3	93220	79413	76060	28651	57515	77920	50344	44527	42004
Lmdp002381	227.09	149.06	226.084	C11H14O5	[M+H]+	Genipin	Terpenoids	Monoterpenoids	6902-77-8	279760	326220	302330	138760	140780	113410	146910	156120	157420
Hmcp002354	227.13	121.01	226.114	C14H14N2O	[M+H]+	Crenatine	Alkaloids	Plumerane	26585-14-8	124070	91375	66325	103370	151860	146710	137750	136470	158360
pmb2643	225.19	207	226.193	C14H26O2	[M-H]-	Myristoleic acid	Lipids	Free fatty acids	544-64-9	965540	1046000	995580	980850	971000	1000800	1190500	1161100	1261800
pme1194	228.1	112	227.091	C9H13N3O4	[M+H]+	2'-Deoxycytidine	Nucleotides and derivatives	Nucleotides and derivatives	951-77-9	537560	556990	592230	1130500	775590	837950	541210	521640	587310
Lmlp002765	229.12	201.13	228.115	C15H16O2	[M+H]+	Stilbostemin B	Phenolic acids	Phenolic acids	162411-67-8	327410	412320	244240	232890	295990	290490	247510	337440	305370
Zmjn003398	227.13	183.14	228.136	C12H20O4	[M-H]-	2-Dodecenedioic acid	Lipids	Free fatty acids	6402-36-4	1627700	1561800	1919800	534380	550820	754260	2077000	1488800	1668300
Lmhp001461	229.15	70.07	228.147	C11H20N2O3	[M+H]+	L-Prolyl-L-Leucine	Amino acids and derivatives	Amino acids and derivatives	52899-07-7	1368400	1544700	1512700	946380	892730	892010	458640	623570	560100
mws0119	227.2	227.2	228.209	C14H28O2	[M-H]-	Myristic Acid	Lipids	Free fatty acids	544-63-8	38633000	35888000	37125000	29655000	30922000	32728000	43028000	45010000	41617000
pma6455	229.01	96.97	230.02	C5H11O8P	[M-H]-	Ribulose-5-phosphate	Others	Saccharides and Alcohols	4300-28-1	5136400	5218700	5359500	2486000	2161100	1428200	825710	928620	686760
Qmyp101239	231.14	72.08	230.131	C15H18O2	[M+H]+	Dehydrocostuslactone	Terpenoids	Sesquiterpenoids	477-43-0	197100	174080	208180	130210	138200	115190	185140	170880	188330
mws0474	229.14	211	230.152	C12H22O4	[M-H]-	Dodecanedioic aicd	Lipids	Free fatty acids	693-23-2	32289	32638	31483	29342	28237	26675	32978	33166	35339
Lmhp001670	231.16	72.08	230.163	C11H22N2O3	[M+H]+	L-Valyl-L-Leucine	Amino acids and derivatives	Amino acids and derivatives	3989-97-7	773830	699140	699200	334750	365810	373580	898480	842510	905520
mws4176	237.12	120.09	236.116	C12H16N2O3	[M+H]+	L-Alanyl-L-Phenylalanine	Amino acids and derivatives	Amino acids and derivatives	3061-90-3	176500	172560	231080	150500	172110	136510	188070	182550	198950
Lmhn003240	237.04	121.03	238.048	C11H10O6	[M-H]-	Benzoylmalic acid	Phenolic acids	Phenolic acids	22138-51-8	70494	63709	46682	9295100	10591000	8631600	408470	445490	384980
Lmyn000160	237.06	87.01	238.069	C8H14O8	[M-H]-	Mucic acid Dimethyl Ester	Phenolic acids	Phenolic acids	-	24140000	19886000	29369000	14438000	19054000	15932000	22050000	17774000	15642000
mws0221	241.03	152	240.024	C6H12N2O4S2	[M+H]+	L-Cystine	Amino acids and derivatives	Amino acids and derivatives	56-89-3	172150	202190	153130	182570	179690	194560	167800	170610	172630
MWS0552	239.2	223.03	240.209	C15H28O2	[M-H]-	Cis-10-Pentadecenoic Acid(C15: 1)	Lipids	Free fatty acids	84743-29-3	3101300	2462200	3198200	2671100	2266100	2573600	2464500	2256000	2423800
pme2827	239	223	240.245	C16H32O	[M-H]-	Palmitaldehyde	Lipids	Free fatty acids	629-80-1	95250000	109990000	103640000	158250000	155040000	152430000	84226000	95912000	80330000
MWS2430	241.22	241.21	242.225	C15H30O2	[M-H]-	13-methylmyristic acid	Lipids	Free fatty acids	2485-71-4	3624300	3656300	4125200	3997800	3902100	3989900	3067000	4054600	3024700
mws0359	241.22	241.22	242.225	C15H30O2	[M-H]-	Pentadecanoic Acid	Lipids	Free fatty acids	1002-84-2	3814600	4122700	4242800	4248100	4517300	4044800	3439300	3994600	3250000
ML10180524	244.09	112.05	243.086	C9H13N3O5	[M+H]+	Cytarabine	Nucleotides and derivatives	Nucleotides and derivatives	147-94-4	158480	201990	203220	571890	514680	466830	191310	207190	225210
pme3732	244.09	112	243.086	C9H13N3O5	[M+H]+	Cytidine	Nucleotides and derivatives	Nucleotides and derivatives	65-46-3	3201900	3156700	3075200	1379100	2301100	2835100	3861300	2915900	4369700
MWSmce295	245.07	113.03	244.07	C9H12N2O6	[M+H]+	1-beta-D-Arabinofuranosyluracil	Nucleotides and derivatives	Nucleotides and derivatives	3083-77-0	1094900	842140	910080	382160	602050	699040	676420	454480	461340
mws0976	243.06	153	244.07	C9H12N2O6	[M-H]-	β-Pseudouridine	Nucleotides and derivatives	Nucleotides and derivatives	1445-07-4	465550	499450	426920	197820	38111	242070	217990	195460	222170
MWS5231	243.16	181.16	244.167	C13H24O4	[M-H]-	Tridecanedioic acid	Lipids	Free fatty acids	505-52-2	6952400	7622400	7479000	7581400	7129300	7057700	7423700	7378700	7555800
Lmhp002031	245.18	86.1	244.179	C12H24N2O3	[M+H]+	L-Leucyl-L-Leucine	Amino acids and derivatives	Amino acids and derivatives	3303-31-9	757640	655520	632990	372210	380750	326950	524380	633940	650980
pmb2591	245.09	203.2	246.1	C13H14N2O3	[M-H]-	N-Acetyl-L-Tryptophan	Amino acids and derivatives	Amino acids and derivatives	1218-34-4	77614	117750	85235	96383	225160	106510	120450	115850	123410
Lmrj002087	247.13	86.09	246.121	C10H18N2O5	[M+H]+	L-Isoleucyl-L-Aspartate	Amino acids and derivatives	Amino acids and derivatives	-	457470	548030	518810	799840	871780	754820	821550	891550	812870
Zmdp001647	247.13	184.1	246.122	C10H18N2O5	[M+H]+	γ-Glutamyl-L-valine	Amino acids and derivatives	Amino acids and derivatives	-	2635300	5201500	3793700	3658000	3451700	3372800	2755800	3500500	2863900
mws0655	246.02	96.9	247.025	C8H10NO6P	[M-H]-	Pyridoxal-5'-phosphate	Others	Vitamin	54-47-7	280830	398130	291900	288780	281490	244570	286320	312320	298460
pme1306	250.05	134	249.04	C8H12NO6P	[M+H]+	Pyridoxine-5'-phosphate	Others	Vitamin	447-05-2	100300	70573	111230	110280	153860	116520	131120	107240	90896
pme2563	249.06	128	250.062	C8H14N2O5S	[M-H]-	γ-Glu-Cys	Amino acids and derivatives	Amino acids and derivatives	636-58-8	337730	806020	344760	106340	133880	164020	310240	298950	300190
pmb0323	251.14	163.04	250.132	C13H18N2O3	[M+H]+	N-Caffeoylputrescine	Alkaloids	Phenolamine	29554-26-5	76195	143850	36420	98577	59565	107150	113290	82212	82049
pme3961	252.11	136	251.102	C10H13N5O3	[M+H]+	2'-Deoxyadenosine	Nucleotides and derivatives	Nucleotides and derivatives	958-09-8	1256900	852150	1096700	1367400	1443500	1347700	615340	572920	531160
MWSmce116	252.1	136.06	251.102	C10H13N5O3	[M+H]+	5'-Deoxyadenosine	Nucleotides and derivatives	Nucleotides and derivatives	4754-39-6	829150	1181200	1035100	549160	676630	601050	679550	630210	706280
Lmhn003373	253.04	137.02	254.043	C11H10O7	[M-H]-	4-Hydroxybenzoylmalic acid	Phenolic acids	Phenolic acids	-	541900	521020	590660	370430	396030	337410	666130	635400	664770
MWSslk126	255.1	121.03	254.094	C16H14O3	[M+H]+	2'-Hydroxy-2-methoxychalcone	Flavonoids	Chalcones	42220-77-9	136590	129060	122530	87436	84401	99210	101140	92707	102230
mws0361	253.22	235.19	254.225	C16H30O2	[M-H]-	Palmitoleic Acid	Lipids	Free fatty acids	373-49-9	493300	506620	505480	482410	479810	497030	499720	455420	479690
Lmcn009122	253.22	235.21	254.225	C16H30O2	[M-H]-	(7Z)-Hexadecenoic acid	Lipids	Free fatty acids	2416-19-5	927360	941300	886810	847390	902700	802090	917730	828100	847180
mws0789	255.07	151	256.074	C15H12O4	[M-H]-	Pinocembrin (Dihydrochrysin)	Flavonoids	Flavanones	480-39-7	107490	92817	84089	42579	81927	81941	88036	115470	64870
pma3101	256.08	124.1	256.082	C11H14NO6+	[M]+	Nicotinate D-ribonucleoside	Others	Vitamin	17720-18-2	754070	754430	475230	9	9	9	1163700	253000	271440
mws1488	255.23	237.22	256.24	C16H32O2	[M-H]-	Palmitic acid	Lipids	Free fatty acids	57-10-3	406150	418820	410290	350040	328890	322880	522730	672130	543270
mws0120	258.11	104.11	257.103	C8H20NO6P	[M+H]+	Choline Alfoscerate	Lipids	PC	28319-77-9	254840000	261720000	231060000	326560000	304890000	314030000	255920000	242850000	243800000
MWSslk133	257.18	195.18	258.183	C14H26O4	[M-H]-	1,14-Tetradecanedioic Acid	Lipids	Free fatty acids	821-38-5	410300	386830	402320	365350	356650	354970	398930	397810	410560
Zmyn000110	258.04	78.96	259.046	C6H14NO8P	[M-H]-	D-Glucosamine 1-phosphate	Others	Saccharides and Alcohols	2152-75-2	5942900	4725700	5278100	3482100	3114600	3214300	1752100	1540400	1454800
MWS2442	259.02	96.97	260.03	C6H13O9P	[M-H]-	D-Fructose 6-Phosphate	Others	Saccharides and Alcohols	643-13-0	192860000	170650000	166400000	53664000	62907000	73415000	70724000	20741000	57894000
mws0866	259.02	97	260.03	C6H13O9P	[M-H]-	D-Glucose 6-phosphate	Others	Saccharides and Alcohols	56-73-5	255380000	210800000	198560000	63938000	73696000	100840000	23374000	23536000	14131000
mws1090	259.02	97	260.03	C6H13O9P	[M-H]-	Glucose-1-phosphate	Others	Saccharides and Alcohols	59-56-3	255380000	210800000	198560000	63938000	73696000	100840000	23374000	23536000	14131000
Zmdp002216	261.14	86.1	260.137	C11H20N2O5	[M+H]+	L-γ-Glutamyl-L-leucine	Amino acids and derivatives	Amino acids and derivatives	2566-39-4	366780	533470	431310	213830	187010	281360	317370	336210	319200
MWS4309	262.12	188.07	261.111	C13H15N3O3	[M+H]+	Glycyl-tryptophan	Amino acids and derivatives	Amino acids and derivatives	2390-74-1	195290	205140	220230	173650	200090	167270	141380	203390	230130
Zmpn000095	261.04	78.96	262.045	C6H15O9P	[M-H]-	Sorbitol-6-phosphate	Others	Saccharides and Alcohols	20479-58-7	2991900	3366700	2647200	1276100	947970	830810	2110000	703250	679690
Lmhp001732	263.13	70.07	262.132	C14H18N2O3	[M+H]+	L-Prolyl-L-Phenylalanine	Amino acids and derivatives	Amino acids and derivatives	13589-02-1	281110	288350	366890	89297	124490	80408	173180	185800	183330
Lmtn004049	263.13	204.12	264.136	C15H20O4	[M-H]-	Abscisic acid	Organic acids	Organic acids	21293-29-8	813120	1357600	703350	630660	926720	886050	851600	1111700	990520
Lmhp002001	265.15	72.08	264.147	C14H20N2O3	[M+H]+	L-Valyl-L-Phenylalanine	Amino acids and derivatives	Amino acids and derivatives	3918-92-1	274820	252380	241240	122260	155720	117250	258140	263920	258280
pmb0952	265.1	122.1	265.112	C12H17N4OS+	[M]+	Thiamine (Vitamin B1)	Others	Vitamin	70-16-6	2640400	2690300	2302200	2087100	2639600	1810200	1936900	1851300	1887100
Lmmp002013	267.17	179.07	266.163	C14H22N2O3	[M+H]+	Dihydroferuloylputrescine	Alkaloids	Phenolamine	-	269580	179490	250210	205690	176800	165970	338490	381640	400060
pme0230	268.1	136.06	267.097	C10H13N5O4	[M+H]+	Adenosine	Nucleotides and derivatives	Nucleotides and derivatives	58-61-7	180050000	191460000	146050000	193650000	205250000	211940000	211610000	222330000	172810000
pme1184	268.1	152	267.097	C10H13N5O4	[M+H]+	2'-Deoxyguanosine	Nucleotides and derivatives	Nucleotides and derivatives	961-07-9	223870	178100	220060	209180	205020	205180	86541	71417	79961
Zmjp000966	268.11	136.06	267.097	C10H13N5O4	[M+H]+	Vidarabine	Others	Others	5536-17-4	181610000	183930000	144080000	188820000	207820000	207610000	202330000	219730000	172340000
pme2890	269.06	136	268.055	C8H16N2O4S2	[M+H]+	L-Homocystine	Amino acids and derivatives	Amino acids and derivatives	626-72-2	123560	104690	151440	60718	60091	66002	114930	114280	128950
pmp000087	269.1	177.05	268.095	C13H16O6	[M+H]+	2-Feruloyl-sn-glycerol*	Phenolic acids	Phenolic acids	-	27290	34115	59476	29487	50408	38200	35935	28817	25469
pmp000086	269.1	177.05	268.095	C13H16O6	[M+H]+	1-Feruloyl-sn-glycerol*	Phenolic acids	Phenolic acids	-	27290	34115	59476	29487	50408	38200	35935	28817	25469
mws0383	267.23	267.23	268.24	C17H32O2	[M-H]-	10-Heptadecenoic Acid	Lipids	Free fatty acids	29743-97-3	1646400	3408500	3279900	3098700	3227700	2852900	1070900	1163800	1125300
mws1297	269.1	101.02	270.11	C13H18O6	[M-H]-	Benzyl glucoside	Phenolic acids	Phenolic acids	4304-12-5	92741	97724	82236	483840	434400	354260	97680	118560	144420
MWS20159	271.12	91.05	270.11	C13H18O6	[M+H]+	Phenyl-β-D-glucopyranoside	Others	Others	-	299440	260600	275870	71146	279270	214440	224630	243950	193700
mws0362	269.25	269.24	270.256	C17H34O2	[M-H]-	Heptadecanoic acid	Lipids	Free fatty acids	506-12-7	9	9	9	1485600	1696100	1548800	717310	794760	644590
pmf0293	269.29	209.2	270.292	C18H38O	[M-H]-	1-Octadecanol	Lipids	Free fatty acids	112-92-5	1798500	1698100	1659400	1748600	1804600	1736200	1818800	1831400	1862700
pmp001257	272.22	254.21	271.215	C15H29NO3	[M+H]+	Tridecanoylglycine	Amino acids and derivatives	Amino acids and derivatives	-	204880	177560	428710	9	9	9	63542	126040	107140
mws1173	271.06	242.7	272.068	C15H12O5	[M-H]-	Garbanzol	Flavonoids	Flavonols	1226-22-8	97924	83702	76337	46416	42479	53398	35895	31472	34389
pme0376	271.06	151	272.068	C15H12O5	[M-H]-	Naringenin (5,7,4'-Trihydroxyflavanone)	Flavonoids	Flavanones	480-41-1	82125	55388	70601	18054	25786	32039	9	16166	14143
mws0914	271.06	151	272.068	C15H12O5	[M-H]-	Pinobanksin	Flavonoids	Flavanonols	548-82-3	90748	61913	74894	16222	26055	32288	10603	11494	11544
pme2960	273.08	153	272.068	C15H12O5	[M+H]+	Naringenin chalcone; 2',4,4',6'-Tetrahydroxychalcone	Flavonoids	Chalcones	73692-50-9	252600	187680	226600	54599	98400	95588	25213	32015	25550
MWSmce675	271.08	108.02	272.09	C12H16O7	[M-H]-	Arbutin	Phenolic acids	Phenolic acids	497-76-7	269500	374440	315460	368830	465670	391450	200670	219620	266950
Lmmn003323	271.23	225.22	272.235	C16H32O3	[M-H]-	2-Hydroxyhexadecanoic acid	Organic acids	Organic acids	764-67-0	36420000	57711000	45907000	2703500	1849700	2405800	25945000	20864000	15888000
pmp001264	274.27	256.27	273.267	C16H35NO2	[M+H]+	Hexadecylsphingosine	Lipids	Sphingolipids	-	21250000	25106000	24301000	23574000	21656000	22186000	22653000	23090000	22338000
pme1201	273.08	167	274.084	C15H14O5	[M-H]-	Phloretin	Flavonoids	Chalcones	60-82-2	643080	451420	764250	880710	1312800	1179100	482710	402580	446360
mws1422	275.09	107	274.084	C15H14O5	[M+H]+	Epiafzelechin	Flavonoids	Flavanols	24808-04-6	1397800	1186500	1177200	2098200	2411500	2254400	2100100	2187200	2524500
Lmgp004784	275.09	139.04	274.084	C15H14O5	[M+H]+	Apiferol	Flavonoids	Flavones	55167-29-8	606390	409030	326160	461390	691730	842780	245370	225350	268990
pme3285	275.09	139	274.084	C15H14O5	[M+H]+	Afzelechin (3,5,7,4'-Tetrahydroxyflavan)	Flavonoids	Flavanols	2545-00-8	6484400	7290900	7549500	4042900	4174700	3333500	5774100	6968900	7392700
pmb0034	277.1	114.7	276.096	C10H16N2O7	[M+H]+	L-α-Glutamyl-L-Glutamic Acid	Amino acids and derivatives	Amino acids and derivatives	3929-61-1	322110	276630	303090	406460	393490	302490	345150	225730	258920
Lmrj002793	277.12	120.08	276.112	C14H16N2O4	[M+H]+	Cyclo(Phe-Glu)	Amino acids and derivatives	Amino acids and derivatives	-	182970	206550	177400	151950	177000	184980	241950	226210	231910
MWSslk154	277.13	115.04	276.121	C12H20O7	[M+H]+	Triethyl citrate	Organic acids	Organic acids	77-93-0	323980	358760	330300	326920	350650	338500	322790	329490	325490
pme1712	275	257	276.132	C11H20N2O6	[M-H]-	L-Saccharopine	Amino acids and derivatives	Amino acids and derivatives	997-68-2	868580	528670	785810	584100	626390	480560	1011000	883660	354320
pmb0508	277.17	147.04	276.159	C14H20N4O2	[M+H]+	p-Coumaroylagmatine	Alkaloids	Phenolamine	7295-86-5	227530	686780	853500	136820000	80892000	56644000	446600	307460	707980
Lmlp012720	279.16	149.02	278.152	C16H22O4	[M+H]+	Dibutyl phthalate*	Phenolic acids	Phenolic acids	84-74-2	146760000	147740000	133780000	182370000	170560000	158860000	192240000	197500000	160940000
MWSmce341	279.16	149.03	278.152	C16H22O4	[M+H]+	Butyl isobutyl phthalate*	Phenolic acids	Phenolic acids	17851-53-5	146510000	152830000	143530000	191340000	173330000	169540000	184210000	195140000	175210000
Lmxp011770	279.16	149.02	278.152	C16H22O4	[M+H]+	Diisobutyl phthalate*	Phenolic acids	Phenolic acids	84-69-5	155030000	153620000	165580000	174530000	185880000	154220000	186650000	183220000	168680000
mws5035	279.17	120.08	278.163	C15H22N2O3	[M+H]+	L-Leucyl-L-phenylalanine	Amino acids and derivatives	Amino acids and derivatives	56217-82-4	459270	462900	615440	352980	452340	516750	313120	383760	350410
MWSmce692	277.22	59.01	278.225	C18H30O2	[M-H]-	γ-Linolenic Acid	Lipids	Free fatty acids	506-26-3	851940	1000600	834880	697060	618670	522240	1370400	1459100	1451900
Lmbn005923	277.22	59.01	278.225	C18H30O2	[M-H]-	Crepenynic acid	Lipids	Free fatty acids	2277-31-8	865720	1002700	855340	719810	686700	525460	1451700	1547800	1404600
pmb0889	279.23	95.1	278.225	C18H30O2	[M+H]+	Punicic acid (9Z,11E,13Z-octadecatrienoic acid)	Lipids	Free fatty acids	544-72-9	59331000	60289000	67880000	54678000	65809000	72289000	59502000	53838000	64153000
pmb1650	279.2	149.4	278.225	C18H30O2	[M+H]+	Octadeca-11E,13E,15Z-trienoic acid	Lipids	Free fatty acids	25575-00-2	147960000	149760000	147540000	161780000	161960000	136360000	164720000	163960000	154780000
mws0629	281.11	166	280.106	C13H16N2O5	[M+H]+	L-Aspartyl-L-Phenylalanine	Amino acids and derivatives	Amino acids and derivatives	13433-09-5	254270	162770	244840	167070	185490	161590	351460	255810	314930
Lmbp010382	281.12	91.05	280.11	C18H16O3	[M+H]+	6-Methoxy-2-(2-phenylethyl)chromone	Others	Others	84294-89-3	82683	116780	71843	58717	66010	73699	80752	60188	68615
mws1491	279.23	279.23	280.24	C18H32O2	[M-H]-	Linoleic acid	Lipids	Free fatty acids	60-33-3	363570	356920	357270	347340	307730	275870	424700	455010	502020
Lmbn006152	279.23	59.01	280.24	C18H32O2	[M-H]-	(9Z,11E)-Octadecadienoic acid	Lipids	Free fatty acids	2540-56-9	210780	205600	199720	189470	169890	151170	255570	260510	277090
Hmhp001812	282.12	136.06	281.112	C11H15N5O4	[M+H]+	2'-O-Methyladenosine	Nucleotides and derivatives	Nucleotides and derivatives	2140-79-6	1123500	1202200	1345000	1012400	1084900	922210	1796700	1614000	1879000
HJAP170	282.14	265.12	281.141	C18H19NO2	[M+H]+	N-Nornuciferine	Alkaloids	Aporphine alkaloids	4846-19-9	30517000	25972000	27313000	32645000	36389000	36532000	45258000	47111000	49199000
mws1463	282.15	236.2	281.142	C18H19NO2	[M+H]+	O-Nornuciferine (N-Methylasimilobine)(Floribundine)	Alkaloids	Aporphine alkaloids	3153-55-7	333320	274830	328660	228370	295500	294670	572070	623280	589790
pmp000457	282.15	265.1	281.142	C18H19NO2	[M+H]+	Nornuciferine	Alkaloids	Aporphine alkaloids	54750-04-8	370190000	328980000	355940000	396960000	404350000	406230000	436360000	434880000	445910000
YC512118	282.28	247.24	281.272	C18H35NO	[M+H]+	Oleamide (9-Octadecenamide)	Lipids	Free fatty acids	301-02-0	95374	89401	117400	92387	90284	115380	112230	89096	91202
Lmyn012331	281.25	281.25	282.256	C18H34O2	[M-H]-	Petroselinic acid	Lipids	Free fatty acids	593-39-5	168020000	171450000	165400000	197500000	191010000	195640000	184430000	192510000	173590000
mws0396	281.25	281.25	282.256	C18H34O2	[M-H]-	Elaidic Acid	Lipids	Free fatty acids	112-79-8	347690000	373620000	343750000	405460000	393900000	415740000	360240000	394160000	371520000
mws2623	281.25	281.25	282.256	C18H34O2	[M-H]-	11-Octadecanoic acid(Vaccenic acid)	Lipids	Free fatty acids	506-17-2	159400000	179120000	165160000	196070000	188650000	197290000	170670000	196710000	171630000
pme1178	284.1	152	283.092	C10H13N5O5	[M+H]+	Guanosine	Nucleotides and derivatives	Nucleotides and derivatives	118-00-3	69894000	82329000	70349000	77658000	88451000	72555000	63897000	68288000	65962000
Zmzp005934	284.3	102.09	283.288	C18H37NO	[M+H]+	Stearamide	Alkaloids	Alkaloids	124-26-5	271770	601060	300550	311020	308890	290900	391450	261770	298080
mws0668	283.07	151	284.076	C10H12N4O6	[M-H]-	Xanthosine	Nucleotides and derivatives	Nucleotides and derivatives	146-80-5	1136000	1101300	915790	1919200	2320000	2181000	1872400	1956300	2089100
Jmwp003339	285.13	123.04	284.126	C14H20O6	[M+H]+	2-Phenylethyl beta-D-glucopyranoside	Phenolic acids	Phenolic acids	18997-54-1	668640	577950	618920	483150	610590	676380	864930	605840	578090
mws1489	283.26	283.26	284.272	C18H36O2	[M-H]-	Stearic Acid	Lipids	Free fatty acids	57-11-4	68571000	65973000	61872000	64260000	63486000	59497000	67832000	80302000	89666000
Zmyn005026	283.26	283.26	284.272	C18H36O2	[M-H]-	16-Methylheptadecanoic acid	Lipids	Free fatty acids	2724-58-5	68571000	65973000	61872000	64260000	63486000	59497000	67832000	80302000	89666000
pma1751	286.09	124	285.085	C12H15NO7	[M+H]+	N-(beta-D-Glucosyl)nicotinate	Others	Vitamin	-	2734000	1395600	1859200	5494000	6871000	8630700	1047600	1249100	1492000
Jmhp002906	286.14	107.05	285.136	C17H19NO3	[M+H]+	N-Methylhigenamine	Alkaloids	Isoquinoline alkaloids	-	220340000	202130000	229540000	355140000	380260000	431130000	410000000	374760000	333820000
MWStz039	286.14	107.05	285.136	C17H19NO3	[M+H]+	Coclaurine	Alkaloids	Isoquinoline alkaloids	486-39-5	51275000	41882000	47240000	90300000	95880000	126670000	110660000	89551000	72467000
pmp001269	286.31	268.3	285.303	C18H39NO	[M+H]+	Hexadecyl ethanolamine	Alkaloids	Alkaloids	-	421490	447600	421590	510800	531440	598390	382320	378830	386310
pme0088	285.04	151	286.048	C15H10O6	[M-H]-	Luteolin (5,7,3',4'-Tetrahydroxyflavone)	Flavonoids	Flavones	491-70-3	221540	81458	69603	23461	27591	32396	23767	37832	29822
Lmap001606	287.11	107.05	286.105	C13H18O7	[M+H]+	Helicidol	Phenolic acids	Phenolic acids	106982-96-1	100790	80624	84137	65442	64666	194600	95604	126440	106580
mws1521	285.1	121.03	286.105	C13H18O7	[M-H]-	Salicin	Phenolic acids	Phenolic acids	138-52-3	189900	223220	321440	188730	135240	155660	90071	122390	135700
MWSslk132	285.21	223.21	286.214	C16H30O4	[M-H]-	Hexadecanedioic acid	Lipids	Free fatty acids	505-54-4	2896900	2880900	2578500	2586500	2592900	2858800	8408100	9963000	7693200
pme2289	287.2	119	286.23	C20H30O	[M+H]+	Retinol (Vitamin A1)	Others	Vitamin	68-26-8	92834	76911	73647	53190	91433	74308	28341	91161	35285
mws1094	287.06	259	288.063	C15H12O6	[M-H]-	Aromadendrin (Dihydrokaempferol)	Flavonoids	Flavanonols	480-20-6	354210	353650	385600	202100	212550	214060	132180	127780	161250
mws1000	287.06	149	288.063	C15H12O6	[M-H]-	Fustin	Flavonoids	Flavanonols	20725-03-5	4193500	3529200	3018100	7580100	7684300	8391900	5640100	4748800	6239500
mws0064	287.06	135	288.063	C15H12O6	[M-H]-	Eriodictyol (5,7,3',4'-Tetrahydroxyflavanone)	Flavonoids	Flavanones	552-58-9	3410600	267630	416460	147310	137760	123030	58989	59022	41307
Hmhn000927	287.08	125.02	288.085	C12H16O8	[M-H]-	Phloroglucinol-1-O-β-D-glucopyranoside	Phenolic acids	Phenolic acids	-	488020	751520	587830	128350	85866	153360	1109000	826020	1342200
MWS0434	287.2	269.21	288.209	C19H28O2	[M-H]-	Trans dehydrorosinone	Others	Others	53-43-0	299480	313490	271480	443880	409970	366690	701070	909230	676830
Lmyn007883	287.22	287.22	288.23	C16H32O4	[M-H]-	9,16-Dihydroxypalmitic acid	Lipids	Free fatty acids	38076-49-2	4960700	5080500	4392800	7364000	6298100	6131900	11543000	14589000	10960000
pmn001686	287.22	241.22	288.23	C16H32O4	[M-H]-	10,16-Dihydroxypalmitic acid	Lipids	Free fatty acids	3233-90-7	125600	134370	113230	179440	160870	170890	299050	366320	275910
pmb3081	289	97	290.004	C6H11PO11	[M-H]-	Glucarate O-Phosphoric acid	Others	Saccharides and Alcohols	-	3845700	11232000	3772800	4744000	1122900	1336000	2794400	4034100	3221900
pme3163	289	97	290.04	C7H15O10P	[M-H]-	D-Sedoheptuiose 7-phosphate	Others	Saccharides and Alcohols	2646-35-7	6464100	5208900	3326600	4495600	4826500	1762800	4141200	5121100	4413300
Lmyn003835	289.04	137.02	290.043	C14H10O7	[M-H]-	4-(3,4,5-Trihydroxybenzoxy)benzoic acid	Phenolic acids	Phenolic acids	-	22139000	19753000	18932000	45546000	51322000	57103000	27791000	24800000	32745000
mws0054	289.07	245	290.079	C15H14O6	[M-H]-	Catechin	Flavonoids	Flavanols	154-23-4	107180000	100430000	88703000	95279000	104230000	115580000	70296000	61989000	73840000
pme0460	291.09	139.04	290.079	C15H14O6	[M+H]+	Epicatechin	Flavonoids	Flavanols	490-46-0	258070000	271540000	226500000	334690000	311690000	312480000	284570000	235240000	308140000
MWSmce689	293.25	95.09	292.24	C19H32O2	[M+H]+	Methyl linolenate	Lipids	Free fatty acids	301-00-8	567760	352320	435950	492600	281960	297000	500510	501540	632910
pmb0494	295.17	207.07	294.158	C15H22N2O4	[M+H]+	Sinapoylputrescine	Alkaloids	Phenolamine	70185-57-8	344860	351480	403290	280730	245300	222640	187660	157730	151020
Zmyn004676	293.21	113.1	294.219	C18H30O3	[M-H]-	17-Hydroxylinolenic acid	Lipids	Free fatty acids	-	10587000	12173000	12593000	15391000	16692000	18803000	12935000	10688000	13190000
pmb2786	293.21	235.17	294.219	C18H30O3	[M-H]-	9-Hydroxy-10,12,15-octadecatrienoic acid	Lipids	Free fatty acids	89886-42-0	70602	114670	93573	46849	29799	26815	229220	229120	228010
Zmyn004732	293.21	185.12	294.219	C18H30O3	[M-H]-	2R-hydroxy-9Z,12Z,15Z-octadecatrienoic acid	Lipids	Free fatty acids	-	295040	211890	352590	211070	178850	219880	143900	124510	126700
pmb2792	293.21	193.1	294.219	C18H30O3	[M-H]-	13-Hydroxy-6,9,11-octadecatrienoic acid	Lipids	Free fatty acids	74784-20-6	105970	90159	111990	101110	88072	77335	89897	92704	88289
Lmbn005443	293.21	235.17	294.219	C18H30O3	[M-H]-	13-KODE; (9Z,11E)-13-Oxooctadeca-9,11-dienoic acid	Lipids	Free fatty acids	54739-30-9	78854	117260	97325	45865	37189	30285	210150	257930	235450
Zmpn003368	293.21	195.14	294.219	C18H30O3	[M-H]-	13S-Hydroxy-9Z,11E,15Z-octadecatrienoic acid	Lipids	Free fatty acids	87984-82-5	2660500	3830300	4032100	2891700	3467500	4038800	7038600	6301300	6698900
pmb2787	293.21	275.1	294.219	C18H30O3	[M-H]-	9-Oxo-10E,12Z-octadecadienoic acid	Lipids	Free fatty acids	54232-59-6	488360	506980	537840	407870	442800	515880	536140	550070	600420
Lmcn009539	293.25	293.25	294.256	C19H34O2	[M-H]-	E,E,Z-1,3,12-Nonadecatriene-5,14-diol	Lipids	Free fatty acids	-	17672000	15579000	17025000	17255000	14538000	15452000	13362000	14543000	15332000
Lmqp000329	296.07	104.11	295.056	C8H14N3O7P	[M+H]+	5-Aminoimidazole ribonucleotide	Nucleotides and derivatives	Nucleotides and derivatives	25635-88-5	29496000	44234000	29774000	122320000	131750000	109340000	83537000	79846000	77527000
MWSmce223	296.16	250.1	295.157	C19H21NO2	[M+H]+	Nuciferine	Alkaloids	Aporphine alkaloids	475-83-2	627190	429920	609410	1355700	1676000	1533700	2082400	2275300	2174400
pmn001687	295.05	163.04	296.053	C13H12O8	[M-H]-	Cis-Coutaric acid	Phenolic acids	Phenolic acids	67920-37-0	62963	67461	59272	9	9	9	62253	58984	51901
Hmqp005411	297.24	81.07	296.234	C18H32O3	[M+H]+	9-Oxo-12Z-Octadecenoic acid	Lipids	Free fatty acids	112543-32-5	339270	331470	346910	410910	245960	473180	391280	422190	420640
Lmbn005369	295.23	195.14	296.235	C18H32O3	[M-H]-	13(S)-HODE;13(S)-Hydroxyoctadeca-9Z,11E-dienoic acid*	Lipids	Free fatty acids	10219-69-9	24509000	27089000	29067000	25984000	30341000	34568000	30944000	28176000	31568000
Rfmb091	295.23	195.14	296.235	C18H32O3	[M-H]-	9S-Hydroxy-10E,12Z-octadecadienoic acid*	Lipids	Free fatty acids	15514-85-9	23918000	25495000	28257000	23887000	29293000	32230000	30052000	27675000	31029000
Lmbn005662	295.23	171.1	296.235	C18H32O3	[M-H]-	9(10)-EpOME;(9R,10S)-(12Z)-9,10-Epoxyoctadecenoic acid	Lipids	Free fatty acids	16833-56-0	260230	267330	277880	112470	54077	63280	432930	422410	516880
pme1474	298.1	136	297.09	C11H15N5O3S	[M+H]+	5'-Deoxy-5'-(methylthio)adenosine	Nucleotides and derivatives	Nucleotides and derivatives	2457-80-9	4634700	4133900	4698900	7632500	7770200	5845500	11832000	13321000	11518000
Hmmp001541	298.11	136.06	297.1	C17H15NO4	[M+H]+	(E)-3-(3',5'-Dimethoxy-4'-hydroxy-benzylidene')-2-indolinone	Alkaloids	Plumerane	-	356770	298670	334010	394510	505840	444720	299820	273610	328220
pmb0197	298.1	166.3	297.107	C11H15N5O5	[M+H]+	N7-Methylguanosine	Nucleotides and derivatives	Nucleotides and derivatives	20244-86-4	592560	418480	585350	841090	806420	613670	945540	1129600	1411000
HJAP166	298.14	192.1	297.136	C18H19NO3	[M+H]+	Stepharine	Alkaloids	Isoquinoline alkaloids	2810-21-1	160350000	143680000	177540000	200040000	207790000	187480000	207530000	202110000	207620000
Zmyn004714	297.24	183.14	298.251	C18H34O3	[M-H]-	Ricinoleic acid	Lipids	Free fatty acids	141-22-0	1264000	948920	1036700	1037200	969790	1068400	988210	975760	1060300
pmf0297	297.32	183.1	298.324	C20H42O	[M-H]-	1-Eicosanol	Lipids	Free fatty acids	629-96-9	1352600	955020	1080000	1069600	973410	1079200	1026400	1001200	1111000
ML10195036	300.3	60.05	299.282	C18H37NO2	[M+H]+	3-Dehydrosphinganine	Lipids	Sphingolipids	16105-69-4	2452300	4800200	3223600	42964	53830	97891	761530	571660	408540
MWSHY0009	301.07	286.05	300.063	C16H12O6	[M+H]+	Diosmetin (5,7,3'-Trihydroxy-4'-methoxyflavone)	Flavonoids	Flavones	520-34-3	248000	295050	262650	245850	255650	312740	356520	475940	356440
Zmhp003514	301.07	286.05	300.063	C16H12O6	[M+H]+	6,7,8-Tetrahydroxy-5-methoxyflavone	Flavonoids	Flavones	-	257550	303910	278240	221510	275670	291060	380570	514710	386910
pmp000001	301.07	286.05	300.063	C16H12O6	[M+H]+	Hispidulin (5,7,4'-Trihydroxy-6-methoxyflavone)	Flavonoids	Flavones	1447-88-7	265680	279440	246850	228530	276150	255910	364610	468940	342400
Lmjp004941	301.07	286.05	300.063	C16H12O6	[M+H]+	Rhamnocitrin (7-Methylkaempferol)	Flavonoids	Flavonols	569-92-6	258900	309630	248100	221430	284590	266350	352430	527890	345830
Zmhn001926	299.08	137.02	300.084	C13H16O8	[M-H]-	1-O-Salicyloyl-β-D-glucose	Phenolic acids	Phenolic acids	60517-74-0	20669000	21838000	17035000	99444000	92505000	84975000	44774000	42816000	43610000
Zmhn001358	299.08	137.02	300.084	C13H16O8	[M-H]-	4-O-Glucosyl-4-hydroxybenzoic acid	Phenolic acids	Phenolic acids	-	3392500	4226700	3737900	2350900	2431000	2425000	1377600	1412000	1326400
pmb3142	299.1	137.1	300.085	C13H16O8	[M-H]-	Salicylic acid-2-O-glucoside	Phenolic acids	Phenolic acids	10366-91-3	5873600	6904800	8030400	4021100	3901300	4320400	4668300	3652300	4617900
pmc1990	299.1	223.1	300.1	C17H16O5	[M-H]-	4'-Hydroxy-5,7-dimethoxyflavanone	Flavonoids	Flavanones	-	1350300	1487300	1422000	2660500	2535400	2171900	1145600	1262500	960110
Cmmn012461	299.2	299.2	300.209	C20H28O2	[M-H]-	Dehydroabietic acid	Terpenoids	Ditepenoids	1740-19-8	3915500	3457500	2962900	3215100	2518000	2904500	3352900	3532500	3403700
MWS4295	299.26	253.25	300.266	C18H36O3	[M-H]-	DL-2-hydroxystearic acid	Lipids	Free fatty acids	629-22-1	382790	431450	466290	191030	145250	159110	232390	283350	258460
Zmyn005384	299.26	253.26	300.266	C18H36O3	[M-H]-	2R-Hydroxyoctadecanoic Acid	Lipids	Free fatty acids	26633-48-7	366950	436820	437930	188380	146540	155380	234520	294390	261720
Lmqn008288	299.26	299.26	300.267	C18H36O3	[M-H]-	3-Hydroxyoctadecanoic Acid	Lipids	Free fatty acids	45261-96-9	195260	208500	227560	199330	162730	154860	364040	343770	310240
pmb3079	300.05	96.9	301.056	C8H16NO9P	[M-H]-	N-Acetyl-D-glucosamine-1-phosphate	Others	Saccharides and Alcohols	6866-69-9	2404400	1548800	3097400	705070	636740	895020	996380	740830	979610
Hmyp002315	303.04	257.04	302.042	C15H10O7	[M+H]+	3,5,7,4'-Tetrahydroxy-Coumaronochromone	Others	Others	-	32905000	42229000	40191000	38251000	42489000	43675000	19616000	19791000	22989000
pme2954	303.05	137.02	302.043	C15H10O7	[M+H]+	Quercetin	Flavonoids	Flavonols	117-39-5	101380	117920	199020	427220	502830	445080	9	9	9
pme3514	301.04	151	302.043	C15H10O7	[M-H]-	Morin	Flavonoids	Flavonols	480-16-0	442880	353000	381550	244230	266650	289120	168810	200550	152440
mws0920	301.04	151	302.043	C15H10O7	[M-H]-	Tricetin (5,7,3',4',5'-Pentahydroxyflavone)	Flavonoids	Flavones	520-31-0	217290	16359	54504	9	9	9	9	9	9
Cmsp004086	303.09	229.08	302.079	C16H14O6	[M+H]+	Dihydrokaempferide	Flavonoids	Flavanonols	137225-59-3	9	9	9	4796000	5692400	5566300	1809000	2022700	2319300
Zmhn000892	301.09	139.05	302.1	C13H18O8	[M-H]-	4-O-Glucosyl-3,4-dihydroxybenzyl alcohol	Phenolic acids	Phenolic acids	-	340050	286160	288030	271710	371100	323250	235310	248450	210160
MWSmce549	303.25	57.07	302.246	C17H34O4	[M+H]+	1-Monomyristin	Lipids	Free fatty acids	589-68-4	55657	98258	59645	28607	34182	34520	183070	179940	128210
mws1375	304.15	185.09	303.143	C12H21N3O6	[M+H]+	Nicotianamine	Alkaloids	Alkaloids	34441-14-0	35620000	28071000	34898000	12080000	10246000	9462500	13105000	10828000	11353000
mws0044	303.05	125.02	304.058	C15H12O7	[M-H]-	Taxifolin(Dihydroquercetin)	Flavonoids	Flavanonols	480-18-2	2911500	250430	672050	115760	169020	157280	74550	60425	99919
Lmmp003109	305.1	139.04	304.095	C16H16O6	[M+H]+	3'-O-Methyl-epicatechin	Flavonoids	Flavanols	76549-34-3	198630	222970	204060	241370	238560	342140	138460	160770	194570
MWSHY0098	307.08	139.04	306.074	C15H14O7	[M+H]+	Epigallocatechin	Flavonoids	Flavanols	970-74-1	4867500	5416400	5793400	8302400	6669200	7940800	2761300	3173400	2785100
mws0049	307.08	139.04	306.074	C15H14O7	[M+H]+	Gallocatechin	Flavonoids	Flavanols	970-73-0	6787700	8823900	9896900	7359700	6255300	6976600	4594200	6293800	5283400
pme1086	306.08	143	307.084	C10H17N3O6S	[M-H]-	Glutathione reduced form	Amino acids and derivatives	Amino acids and derivatives	70-18-8	778570	814960	846140	256550	301780	320260	294580	217740	159630
pmb2855	307	145	308.122	C11H20N2O8	[M-H]-	L-Glutamine-O-glycoside	Amino acids and derivatives	Amino acids and derivatives	-	133310	190300	161210	98888	99308	216810	113230	49808	84862
pmn001610	307.26	307.3	308.272	C20H36O2	[M-H]-	Eicosadienoic acid	Lipids	Free fatty acids	5598-38-9	1805000	1937500	1707300	3602800	3630400	3403900	1676300	2055900	1983500
pmb2857	308.1	146.1	309.106	C11H19NO9	[M-H]-	L-Glutamic acid-O-glycoside	Amino acids and derivatives	Amino acids and derivatives	-	805260	737460	795430	724050	652430	628890	575780	427890	265690
pmb2791	309.21	209.1	310.1	C18H30O4	[M-H]-	9-Hydroperoxy-10E,12,15Z-octadecatrienoic acid	Lipids	Free fatty acids	111004-08-1	186140	206330	202440	156350	152170	175980	168250	168660	198420
Lmsn004674	309.1	147.05	310.105	C15H18O7	[M-H]-	1-O-Cinnamoyl-β-D-glucose	Phenolic acids	Phenolic acids	40004-96-4	179290	124670	138340	492760	495180	544490	8251.9	14619	6266.8
Zmdp001857	311.12	165.05	310.116	C14H18N2O6	[M+H]+	γ-Glutamyltyrosine	Amino acids and derivatives	Amino acids and derivatives	7432-23-7	341970	537710	400100	369950	305970	355100	517430	473860	433030
Lmap102914	311.13	251.1	310.12	C19H18O4	[M+H]+	Coniferyl cinnamate	Lignans and Coumarins	Lignans	-	693190	767790	673280	499340	426540	345220	896320	776220	772440
Lmbp010207	311.13	121.06	310.121	C19H18O4	[M+H]+	6-Methoxy-2-(4-methoxyphenethyl)-4H-chromen-4-one	Others	Others	111286-05-6	1015800	1097100	1058200	606500	685800	446990	892200	771980	438080
pmp001214	310.16	251.09	310.147	C16H24NO5+	[M]+	Sinapine	Alkaloids	Phenolamine	18696-26-9	67299	74396	74962	32571	30085	59427	33654	48314	49939
Zmyn004449	309.21	171.1	310.214	C18H30O4	[M-H]-	9-Hydroxy-12-oxo-10(E),15(Z)-octadecadienoic acid	Lipids	Free fatty acids	-	227780	270320	318650	308870	342160	402460	154890	128570	169290
Zmzn003953	309.2	227.2	310.214	C18H30O4	[M-H]-	13(s)-hydroperoxy-(9z,11e,15z)-octadecatrienoic acid	Lipids	Free fatty acids	67597-26-6	10392000	9182000	9158500	8491800	8004900	8146300	11371000	10574000	9842000
pmn001606	309.28	309.28	310.287	C20H38O2	[M-H]-	Eicosenoic acid	Lipids	Free fatty acids	26764-41-0	27699000	26640000	28369000	25739000	24842000	25442000	19093000	24847000	24842000
Lmcp002302	312.13	180.09	311.123	C12H17N5O5	[M+H]+	N6-(2-Hydroxyethyl)adenosine	Nucleotides and derivatives	Nucleotides and derivatives	4338-48-1	2910000	3550400	3604400	12813000	11862000	13852000	7278100	6952800	7674100
pme3967	312.13	180	311.123	C12H17N5O5	[M+H]+	2-(Dimethylamino)guanosine	Nucleotides and derivatives	Nucleotides and derivatives	2140-67-2	3114400	3649700	3721100	11882000	13609000	16004000	7312200	7576600	7853700
Lmtn003441	311.11	149.06	312.121	C15H20O7	[M-H]-	2-Acetyl-3-hydroxyphenyl-1-O-glucoside	Phenolic acids	Phenolic acids	-	15047	54978	11614	292150	258450	253110	9	9	9
MWS80007	311.22	249.22	312.23	C18H32O4	[M-H]-	13-Hydroperoxy-9Z,11E-octadecadienoic acid	Lipids	Free fatty acids	23017-93-8	193510	172710	212960	208580	177150	208380	576910	709490	538450
Rfmb087	311.22	293.21	312.23	C18H32O4	[M-H]-	9-Hydroxy-13-oxo-10-octadecenoic Acid	Lipids	Free fatty acids	-	1894500	2074400	2329700	2709600	3070800	3532200	1882900	1831800	2114300
pmb2804	311.1	171.3	312.23	C18H32O4	[M-H]-	13S-Hydroperoxy-9Z,11E-octadecadienoic acid	Lipids	Free fatty acids	33964-75-9	3697600	2892200	3943800	1181900	1103400	1577800	1507800	1075800	1594000
pmf0397	311.3	183.1	312.303	C20H40O2	[M-H]-	Arachidic acid	Lipids	Free fatty acids	506-30-9	102510000	95579000	106800000	104290000	90765000	94137000	89237000	97782000	104850000
HJAP168	314.17	107.05	313.131	C18H19NO4	[M+H]+	Norisoboldine	Alkaloids	Aporphine alkaloids	23599-69-1	149910000	130560000	128020000	138370000	196140000	170730000	149900000	134310000	141570000
Cmzp002057	315.12	255.1	314.1	C14H18O8	[M+H]+	6-O-Acetylarbutin	Phenolic acids	Phenolic acids	10338-88-2	588540	737650	656750	552210	612580	571590	359650	472740	342760
Lmmn002179	313.09	107.05	314.1	C14H18O8	[M-H]-	Methyl salicylate-2-O-glucoside	Phenolic acids	Phenolic acids	10019-60-0	88202	87379	78810	77222	88265	95783	87730	75508	79526
Lmyn002403	313.09	101.02	314.1	C14H18O8	[M-H]-	Mandelic acid-β-glucoside	Phenolic acids	Phenolic acids	-	77347	100780	94724	112250	173910	158850	103450	121430	116160
Lmbn005487	313.24	251.24	314.246	C18H34O4	[M-H]-	12,13-DHOME; (9Z)-12,13-Dihydroxyoctadec-9-enoic acid	Lipids	Free fatty acids	263399-35-5	905030	815100	840500	737410	689910	746810	943640	1217300	984500
Jmwn002172	315.11	135.04	316.116	C14H20O8	[M-H]-	3,4-dihydroxyphenylethanol-β-D-glucopyranoside	Phenolic acids	Phenolic acids	-	71659	77240	84700	99432	134210	121980	131280	132180	113370
Hmtn001120	315.11	153.06	316.116	C14H20O8	[M-H]-	5-(2-Hydroxyethyl)-2-O-glucosylphenol	Phenolic acids	Phenolic acids	-	25907000	27817000	29390000	29187000	30313000	29650000	13842000	14641000	16837000
pmn001553	315.11	153.1	316.116	C14H20O8	[M-H]-	Cimidahurinine	Phenolic acids	Phenolic acids	142542-89-0	36584000	41049000	45062000	43314000	42390000	41680000	21951000	22419000	24917000
pme3459	317.21	299	316.204	C20H28O3	[M+H]+	Cafestol	Terpenoids	Ditepenoids	469-83-0	9	9	9	9	9	9	394930	445150	435960
pmb2221	318.3	60.1	317.293	C18H39NO3	[M+H]+	4-Hydroxysphinganine	Lipids	Sphingolipids	554-62-1	20835000	24730000	21088000	6937800	8112800	8705300	2547000	2514400	2688000
pmp001267	320.29	302.29	319.288	C21H37NO	[M+H]+	2-(Dodecylamino)-3-phenyl-1-propanol	Others	Others	-	191710	251050	199820	77001	70241	90601	18500	37971	30178
mws0744	319.05	301	320.053	C15H12O8	[M-H]-	Dihydromyricetin (Ampelopsin)	Flavonoids	Flavanonols	27200-12-0	47873	44410	23427	78156	68093	81715	37685	23354	58194
pmb0751	321.1	147.3	320.09	C16H16O7	[M+H]+	Trans-5-O-(p-Coumaroyl)shikimate	Phenolic acids	Phenolic acids	-	219380	129040	158470	215000	162270	232430	133340	113960	139660
pme3174	324.06	112	323.052	C9H14N3O8P	[M+H]+	Cytidine 5'-monophosphate(Cytidylic acid)	Nucleotides and derivatives	Nucleotides and derivatives	63-37-6	1540900	1704900	1170100	951620	937480	1301400	2011000	1431700	1396800
pme3188	323.03	211	324.036	C9H13N2O9P	[M-H]-	Uridine 5'-monophosphate	Nucleotides and derivatives	Nucleotides and derivatives	58-97-9	526040	633600	453440	329630	296470	230870	374280	514620	216970
mws0983	326.31	62.06	325.298	C20H39NO2	[M+H]+	N-Oleoylethanolamine	Alkaloids	Alkaloids	111-58-0	430160	402870	441360	117380	215120	311810	201340	232680	162170
pmn001419	325.09	163.04	326.1	C15H18O8	[M-H]-	1-O-p-Coumaroyl-β-D-glucose*	Phenolic acids	Phenolic acids	7139-64-2	49811000	59835000	59931000	97396000	91525000	84642000	85399000	102310000	82970000
Hmhn003067	325.09	119.05	326.1	C15H18O8	[M-H]-	Phenylpropionic acid-O-β-D-glucopyranoside	Phenolic acids	Phenolic acids	-	26875000	30549000	32398000	51570000	52670000	49022000	47706000	54113000	49812000
Zmhn002301	325.09	163.04	326.1	C15H18O8	[M-H]-	p-Coumaric acid-4-O-glucoside*	Phenolic acids	Phenolic acids	117405-48-8	25418000	30600000	29644000	53079000	54027000	42476000	49264000	57404000	46709000
MWSslk241	328.15	265.09	327.147	C19H21NO4	[M+H]+	Boldine	Alkaloids	Aporphine alkaloids	476-70-0	7653000	6847900	9503700	2269500	2522100	1357000	4823000	4348300	4518700
Cmxp002374	328.16	265.09	327.147	C19H21O4N	[M+H]+	Isoboldine	Alkaloids	Aporphine alkaloids	3019-51-0	36866000	41390000	38099000	24578000	24698000	26174000	39006000	35201000	35893000
Lmtn002233	327.11	165.05	328.116	C15H20O8	[M-H]-	Androsin	Phenolic acids	Phenolic acids	531-28-2	317880	402100	351410	634970	645670	556250	582250	688560	593300
pmn001690	327.14	165.09	328.152	C16H24O7	[M-H]-	3-Hydroxy-4-isopropylbenzylalcohol-3-O-glucoside	Phenolic acids	Phenolic acids	-	82134	63339	37109	228870	270460	256670	94738	72262	85537
pmn001691	327.22	291.2	328.225	C18H32O5	[M-H]-	9,12,13-Trihydroxy-10,15-octadecadienoic acid	Lipids	Free fatty acids	-	964800	1049700	1221600	496590	520990	640870	1244000	1321000	1165900
mws0371	327.23	283.3	328.24	C22H32O2	[M-H]-	Cis-4,7,10,13,16,19-Docosahexaenoic Acid	Lipids	Free fatty acids	6217-54-5	391130	394900	372370	230740	246420	271520	642140	693220	512210
mws0884	328.05	134.2	329.053	C10H12N5O6P	[M-H]-	Cyclic 3',5'-Adenylic acid	Nucleotides and derivatives	Nucleotides and derivatives	60-92-4	68793000	95341000	85848000	112360000	106600000	86808000	101650000	108690000	78807000
Lmtn002565	329.11	167.03	330.095	C14H18O9	[M-H]-	1-O-Vanilloyl-D-Glucose	Phenolic acids	Phenolic acids	-	568570	703520	724430	980210	1130300	1003700	291360	267230	244660
Zmhn001883	329.09	209.04	330.095	C14H18O9	[M-H]-	Vanillic acid-4-O-glucoside	Phenolic acids	Phenolic acids	32142-31-7	18263000	15340000	15777000	4135000	4309800	4695500	4951700	5140200	6605100
Lmmn003663	329.09	167.04	330.095	C14H18O9	[M-H]-	5-Glucosyloxy-2-Hydroxybenzoic acid methyl ester	Phenolic acids	Phenolic acids	-	559350	710780	623400	1059200	1013600	904490	213800	211900	230340
Hmqn003054	329.23	311.23	330.24	C18H34O5	[M-H]-	9,10,11-Trihydroxy-12-octadecenoic acid	Lipids	Free fatty acids	61911-67-9	1113100	1187900	1403100	647270	650060	837100	875220	872260	914450
Lmbn004240	329.23	199.13	330.241	C18H34O5	[M-H]-	9,10-Dihydroxy-12,13-epoxyoctadecanoic acid	Lipids	Free fatty acids	-	2592100	3024900	3214600	503410	502660	809260	5219400	4772400	4558400
pmn001694	329.23	229.15	330.241	C18H34O5	[M-H]-	9,10,13-Trihydroxy-11-Octadecenoic Acid	Lipids	Free fatty acids	29907-57-1	12846000	13480000	15490000	7780900	8262800	10168000	12444000	12422000	12429000
pmp001284	331.28	313.27	330.277	C19H38O4	[M+H]+	Monopalmitin	Lipids	Glycerol ester	542-44-9	281220	245680	251490	297750	259020	231350	269590	267950	227040
pme3184	332.08	136	331.068	C10H14N5O6P	[M+H]+	2'-Deoxyadenosine-5'-monophosphate	Nucleotides and derivatives	Nucleotides and derivatives	653-63-4	1136000	980190	1206900	1536300	1702300	1640400	966720	879850	911300
pmb0789	332.13	152.07	331.127	C14H21NO8	[M+H]+	Pyridoxine-5'-O-glucoside	Others	Vitamin	-	3159200	2798300	3092800	4415100	4319100	5394600	2752500	2580900	3182000
pmc0066	333.05	137.05	332.052	C10H13N4O7P	[M+H]+	2'-Deoxyinosine-5'-monophosphate	Nucleotides and derivatives	Nucleotides and derivatives	3393-18-8	194290000	155970000	171830000	132490000	139860000	145070000	135440000	104250000	121030000
Lmfn000604	331.07	169.01	332.074	C13H16O10	[M-H]-	6-O-Galloyl-D-glucose*	Phenolic acids	Phenolic acids	13186-19-1	919710	1336900	1390900	4082800	4358900	3732400	844060	692410	1079200
pmn001518	331.07	169.01	332.074	C13H16O10	[M-H]-	1-O-Galloyl-β-D-glucose	Phenolic acids	Phenolic acids	58511-73-2	3793600	4619400	4133400	5622400	5133200	5905800	2321200	2253900	2407700
Hmln000659	331.07	169.01	332.075	C13H16O10	[M-H]-	3-O-Galloyl-D-glucose*	Phenolic acids	Phenolic acids	-	997270	1367500	695040	3542300	4041200	3862000	870660	916410	1037100
Jmwn002117	331.1	153.02	332.111	C14H20O9	[M-H]-	2-(3,4-dihydroxyphenyl)ethanediol 1-O-β-D-glucopyranoside	Phenolic acids	Phenolic acids	-	60948	86891	79548	261690	242300	148410	79366	90509	115390
Lmmn001294	331.1	153.02	332.111	C14H20O9	[M-H]-	Koaburaside	Phenolic acids	Phenolic acids	41653-73-0	356700	435100	433150	733840	754130	856530	542130	602790	651400
mws0675	335.06	123	334.057	C11H15N2O8P	[M+H]+	β-Nicotinamide mononucleotide	Nucleotides and derivatives	Nucleotides and derivatives	1094-61-7	5102100	6424900	6144100	3547700	3219300	2953600	6119800	6459400	5050600
Lmqn000432	333.06	333.06	334.067	C9H19O11P	[M-H]-	1-(sn-Glycero-3-phospho)-1D-myo-inositol	Others	Saccharides and Alcohols	-	193780000	171320000	134150000	187720000	207400000	222450000	71539000	73106000	126620000
pmb3074	337.09	191.05	338.1	C16H18O8	[M-H]-	5-O-p-Coumaroylquinic acid	Phenolic acids	Phenolic acids	1899-30-5	20290	18660	19067	181200	215870	159290	78221	88486	92917
pmn001421	337.09	191.05	338.1	C16H18O8	[M-H]-	3-O-p-Coumaroylquinic acid	Phenolic acids	Phenolic acids	87099-71-6	21080	19940	21425	187620	227950	176780	81171	100740	92420
YC512113	339.16	177.1	338.148	C16H22N2O6	[M+H]+	Cotinine-glucoside	Alkaloids	Pyridine alkaloids	-	8355500	6491600	7256400	9837000	11411000	12020000	4086300	3347500	3446700
MWS2673	339.25	121.1	338.246	C20H34O4	[M+H]+	5,6-DiHETrE [(±)5,6-dihydroxy-8Z,11Z,14Z-eicosatrienoic acid]	Lipids	Free fatty acids	213382-49-1	1635300	2732000	1672300	1194300	3185800	4819700	1194800	911250	947870
Lmyn011997	337.31	337.31	338.318	C22H42O2	[M-H]-	Erucic acid	Lipids	Free fatty acids	112-86-7	12828000	10552000	10714000	8968700	10450000	10835000	9156900	9135600	10665000
pme3311	339	97	339.996	C6H14O12P2	[M-H]-	D-Fructose-1,6-biphosphate	Others	Saccharides and Alcohols	488-69-7	1374400	1074900	1469500	1942600	1946400	1495100	1448100	2032100	1183800
Cmyn001328	339.07	177.02	340.079	C15H16O9	[M-H]-	Daphnin	Lignans and Coumarins	Coumarins	486-55-5	14866000	10138000	10700000	4360000	6054600	14454000	21441000	37417000	22442000
mws1015	339.07	177	340.079	C15H16O9	[M-H]-	Esculin (6,7-DihydroxyCoumarin-6-glucoside)	Lignans and Coumarins	Coumarins	531-75-9	14744000	10335000	10225000	4354400	5536400	13802000	21479000	35770000	22409000
Lmbn001162	339.07	177.02	340.079	C15H16O9	[M-H]-	Esculetin-7-O-glucoside	Lignans and Coumarins	Coumarins	-	16093000	9802400	10261000	4460500	5431500	14214000	23140000	37191000	23841000
pma0149	341.08	207.07	340.079	C15H16O9	[M+H]+	Sinapoyl malate	Phenolic acids	Phenolic acids	92344-58-6	415650	460800	418280	326750	299170	414280	271370	377060	254520
pmf0400	339.33	183.2	340.334	C22H44O2	[M-H]-	Docosanoic acid (Behenic acid)	Lipids	Free fatty acids	112-85-6	180230	220600	162230	193650	167940	166290	246830	165860	156240
Jmwn002620	341.09	161.02	342.095	C15H18O9	[M-H]-	Vanillic Acid-4-O-Glucuronide	Phenolic acids	Phenolic acids	-	32407000	21897000	23448000	886320	729990	1039300	9	9	9
pmn001420	341.09	179.04	342.095	C15H18O9	[M-H]-	1-O-Caffeoyl-β-D-glucose*	Phenolic acids	Phenolic acids	14364-08-0	2616900	2167000	2264400	1941600	1975100	1758300	4519700	4492300	3838800
Zmhn001793	341.09	179.03	342.096	C15H18O9	[M-H]-	6-O-Caffeoyl-D-glucose*	Phenolic acids	Phenolic acids	-	9668500	12873000	17124000	2910400	3084400	3091000	7151000	5762200	5769400
mws0264	341.11	119	342.116	C12H22O11	[M-H]-	D-Trehalose	Others	Saccharides and Alcohols	99-20-7	94879000	79654000	85613000	81955000	64788000	83045000	101090000	97669000	106930000
mws1080	341.11	179	342.116	C12H22O11	[M-H]-	Galactinol	Others	Saccharides and Alcohols	3687-64-7	181430000	165000000	197390000	160820000	140220000	185900000	259120000	199010000	205490000
MA10039641	341.11	89.02	342.116	C12H22O11	[M-H]-	Lactobiose	Others	Saccharides and Alcohols	63-42-3	182250000	162030000	182860000	169750000	144480000	160580000	209490000	191020000	209840000
Lmsn000381	341.11	89.02	342.116	C12H22O11	[M-H]-	D-Maltose	Others	Saccharides and Alcohols	69-79-4	179130000	162500000	200200000	148060000	128050000	173150000	245350000	175840000	196850000
mws5038	341.11	89.02	342.116	C12H22O11	[M-H]-	Isomaltulose	Others	Saccharides and Alcohols	13718-94-0	175150000	153280000	174040000	166920000	134760000	159930000	220490000	170490000	179280000
pme0519	341.11	119.03	342.116	C12H22O11	[M-H]-	D-Sucrose	Others	Saccharides and Alcohols	57-50-1	124510000	118310000	125560000	114630000	91487000	117790000	141020000	131300000	144400000
mws1333	341.11	113	342.116	C12H22O11	[M-H]-	Melibiose	Others	Saccharides and Alcohols	585-99-9	65591000	50398000	59453000	57089000	44373000	56286000	72091000	60982000	63335000
mws0906	341.12	179	342.131	C16H22O8	[M-H]-	Coniferin	Phenolic acids	Phenolic acids	531-29-3	13822000	16637000	17430000	4375100	6291500	5888100	11421000	11658000	9722700
pmb2211	343.3	240.7	342.288	C19H38N2O3	[M+H]+	Cocamidopropyl betaine	Alkaloids	Alkaloids	4292-10-8	1365500	1271600	1591200	1408300	1274000	1442800	991960	1180700	1211100
Lmmn000774	343.1	181.05	344.111	C15H20O9	[M-H]-	Dihydrocaffeoylglucose	Phenolic acids	Phenolic acids	-	389480	286140	292190	304930	257940	372730	265450	214770	251260
Zmln000899	343.11	181.05	344.111	C15H20O9	[M-H]-	Syringaldehyde-4-O-glucoside	Phenolic acids	Phenolic acids	-	574450	521670	558210	245910	259740	361050	374130	428030	391940
MWS1983	343.12	89.03	344.132	C12H24O11	[M-H]-	Maltitol	Others	Saccharides and Alcohols	585-88-6	4447000	4055900	4705900	4386000	3776800	4477700	6061700	5241200	4997200
pmb0801	346.11	184.1	345.106	C14H19NO9	[M+H]+	4-Pyridoxic acid-O-glucoside	Others	Vitamin	-	3284700	3150200	2910900	3047100	2310700	663500	2148100	1772100	1863400
Lmtn000940	345.08	139.04	346.09	C14H18O10	[M-H]-	1-O-(3,4-Dihydroxy-5-methoxy-benzoyl)-glucoside	Phenolic acids	Phenolic acids	-	1671100	2019100	2353400	1870800	4362900	2874800	1691500	2006300	1436600
mws0874	346.06	210.9	347.063	C10H14N5O7P	[M-H]-	3'-Adenylic Acid	Nucleotides and derivatives	Nucleotides and derivatives	84-21-9	155140	185590	120570	70659	82840	58642	171210	167040	116360
pmb0981	348.07	136	347.063	C10H14N5O7P	[M+H]+	Adenosine 5'-monophosphate	Nucleotides and derivatives	Nucleotides and derivatives	61-19-8	22474000	25006000	21043000	11711000	12601000	12503000	23995000	30949000	17063000
pmb0532	349.05	137.3	348.047	C10H13N4O8P	[M+H]+	Inosine 5'-monophosphate	Nucleotides and derivatives	Nucleotides and derivatives	131-99-7	1598500	1854100	1525700	871300	1083400	928860	1739200	2142200	1126200
pmn001381	349.15	187.1	350.158	C15H26O9	[M-H]-	Eucommioside	Terpenoids	Terpene	-	75859	91748	101540	81764	90785	59283	40298	37055	49386
pmb1562	351.25	146.9	350.246	C21H34O4	[M+H]+	1-Stearidonoyl-Glycerol	Lipids	Glycerol ester	-	220530	143340	294250	150590	241810	217970	313800	303280	237730
pmb0770	353.15	177.1	352.142	C20H20N2O4	[M+H]+	N-Feruloylserotonin	Alkaloids	Plumerane	68573-23-9	331160	252400	611340	1767300	1660500	1667300	996470	970610	838890
Lmhp011562	353.27	261.22	352.261	C21H36O4	[M+H]+	1-α-Linolenoyl-glycerol*	Lipids	Glycerol ester	-	2632200	3467700	2446700	1584600	1663300	1155800	7844900	7788900	5840700
Lmhp011388	353.27	261.22	352.261	C21H36O4	[M+H]+	2-α-Linolenoyl-glycerol*	Lipids	Glycerol ester	55268-58-1	6577100	10262000	6747900	1789700	2583500	1541200	12150000	10646000	7168000
mws0178	353.09	191.01	354.095	C16H18O9	[M-H]-	Chlorogenic acid (3-O-Caffeoylquinic acid)	Phenolic acids	Phenolic acids	327-97-9	53241	61441	40014	9	9	9	66602	69419	66722
Smnp003048	355.1	235.06	354.095	C16H18O9	[M+H]+	8-C-glucosyl-noreugenin	Others	Others	-	1731200	2152500	1886300	2398700	2186800	2646800	670880	556700	610910
mws1077	355.1	193.05	354.095	C16H18O9	[M+H]+	Scopoletin-7-O-glucoside (Scopolin)	Lignans and Coumarins	Coumarins	531-44-2	4096300	1232400	1285600	408300	494920	2687400	1097200	2051700	962520
mws2108	353.09	191.05	354.095	C16H18O9	[M-H]-	Cryptochlorogenic acid (4-O-Caffeoylquinic acid)	Phenolic acids	Phenolic acids	905-99-7	106890	107210	120230	125000	123420	112340	39096	45104	34383
pme1816	353.09	191	354.095	C16H18O9	[M-H]-	Neochlorogenic acid (5-O-Caffeoylquinic acid)	Phenolic acids	Phenolic acids	906-33-2	81536	140560	64227	142840	103230	40001	124690	124950	103360
Lmhp112042	355.28	263.24	354.277	C21H38O4	[M+H]+	1-Linoleoylglycerol*	Lipids	Glycerol ester	2277-28-3	90890	94105	84614	67443	54693	49289	132470	148170	107350
Lmhp012042	355.28	263.24	354.277	C21H38O4	[M+H]+	2-Linoleoylglycerol*	Lipids	Glycerol ester	3443-82-1	259500	312220	201860	70221	102430	79184	416040	317840	232990
Zmhn002422	355.1	193.05	356.11	C16H20O9	[M-H]-	1-O-Feruloyl-β-D-glucose	Phenolic acids	Phenolic acids	7196-71-6	545000	634890	548680	9	9	9	809340	475460	602530
Hmmn002544	355.1	193.05	356.111	C16H20O9	[M-H]-	Ferulic acid-4-O-glucoside	Phenolic acids	Phenolic acids	117405-51-3	1416800	1467400	1472000	726330	715090	707690	1147600	952240	964340
pmb0296	357.3	265.4	356.293	C21H40O4	[M+H]+	1-Oleoyl-Sn-Glycerol	Lipids	Glycerol ester	129784-87-8	315910	353880	391990	179940	168300	196320	327000	284930	350690
pmb3107	359.1	182.1	360.106	C15H20O10	[M-H]-	Glucosyringic Acid	Phenolic acids	Phenolic acids	-	1246700	1547800	1308600	1080300	1220800	1167600	1186400	1175400	1230400
pmb0998	364.07	152.1	363.058	C10H14N5O8P	[M+H]+	Guanosine 5'-monophosphate	Nucleotides and derivatives	Nucleotides and derivatives	85-32-5	710560	739150	643420	1132800	1085700	799210	947300	1375800	707420
pmb0964	366.2	204.1	365.17	C16H23N5O5	[M+H]+	Isopentenyladenine-7-N-glucoside	Nucleotides and derivatives	Nucleotides and derivatives	-	3177600	7241300	2877800	1860700	2611200	8460900	3715300	2801300	2601200
Ymjm000141	369.11	207.1	368.111	C17H20O9	[M+H]+	4-O-Caffeoylquinic acid methyl ester	Phenolic acids	Phenolic acids	123372-74-7	5223700	5878600	5121800	1136200	1148200	1242200	4185100	3984600	3464400
Lmsn004901	367.36	367.36	368.365	C24H48O2	[M-H]-	Tetracosanoic Acid (Lignoceric acid)	Lipids	Free fatty acids	557-59-5	181510	147390	164860	167280	177770	191360	134360	173160	166410
Lmbp002255	371.1	209.05	370.09	C16H18O10	[M+H]+	Fraxetin-8-O-glucoside (Fraxin)	Lignans and Coumarins	Coumarins	524-30-1	265510	252780	326080	92461	310910	106780	387360	357190	376860
Lmbp002309	371.1	209.05	370.126	C17H22O9	[M+H]+	Sinapaldehyde-4-O-Glucoside	Phenolic acids	Phenolic acids	154461-65-1	265510	252780	326080	92461	310910	106780	387360	357190	376860
Lmsp102909	371.21	133.1	370.199	C19H30O7	[M+H]+	(6S,9R)-Deoxysappanol	Phenolic acids	Phenolic acids	-	389890	442720	471420	307230	343520	417350	108590	9	144060
pmn001695	371.1	249.06	372.106	C16H20O10	[M-H]-	Trihydroxycinnamoylquinic acid	Phenolic acids	Phenolic acids	-	3499000	4822000	3951900	11417000	11620000	10821000	15279000	15245000	14908000
mws0055	373.13	343.09	372.121	C20H20O7	[M+H]+	Tangeretin (4',5,6,7,8-Pentamethoxyflavone)	Flavonoids	Flavones	481-53-8	191330	251020	238050	209470	199440	241140	221990	183450	180570
mws0011	371.13	209	372.142	C17H24O9	[M-H]-	Syringin	Phenolic acids	Phenolic acids	118-34-3	4420400	4604300	5012700	561710	832140	819910	17237000	11642000	12847000
mws0232	377.15	243	376.138	C17H20N4O6	[M+H]+	Riboflavin (Vitamin B2)	Others	Vitamin	83-88-5	7312100	6876000	8398900	5397000	5288400	4622900	4438800	3383400	4024000
pme3337	384.12	252	383.108	C14H17N5O8	[M+H]+	Succinyladenosine	Nucleotides and derivatives	Nucleotides and derivatives	4542-23-8	24501000	33234000	31145000	16237000	17380000	16799000	19408000	17851000	21135000
Zmhn002227	385.11	223.06	386.121	C17H22O10	[M-H]-	4-O-Glucosyl-sinapate	Phenolic acids	Phenolic acids	-	264300	352320	218640	340720	377730	365940	306200	296070	257070
Hmbp002333	387.13	147.04	386.121	C17H22O10	[M+H]+	10-Dehydrogeniposide	Others	Others	-	99697	174490	185050	298960	293510	433330	155030	193120	180500
HJN003	385.11	223.06	386.122	C17H22O10	[M-H]-	1-O-Sinapoyl-D-glucose	Phenolic acids	Phenolic acids	-	2654400	2441300	2254900	340200	308440	399390	2363000	1134400	1515900
pmn001423	385.19	223.13	386.194	C19H30O8	[M-H]-	Roseoside	Others	Others	54835-70-0	2041100	2224800	2044600	1626700	1460900	1520700	1289300	1439800	1238700
mws1565	389.14	209.08	388.137	C17H24O10	[M+H]+	Geniposide	Terpenoids	Monoterpenoids	24512-63-8	218010	230240	225800	328800	486960	372020	200480	240260	134050
Wmhp000012	389.14	209.03	390.153	C17H26O10	[M-H]-	ajugoside	Terpenoids	Monoterpenoids	52916-96-8	56364	64031	14077	72770	92157	84555	86757	91336	88986
Lmmp010562	391.28	149.02	390.277	C24H38O4	[M+H]+	Diisooctyl Phthalate	Phenolic acids	Phenolic acids	27554-26-3	9	9	9	1113800	1083500	1447700	662480	736980	696770
Lmwp011196	391.28	149.02	390.277	C24H38O4	[M+H]+	Bis(2-ethylhexyl)phthalate	Phenolic acids	Phenolic acids	117-81-7	255010	158720	156420	328660	392000	389060	239240	252190	147380
pme2735	399.2	250	398.137	C15H22N6O5S	[M+H]+	S-(5'-Adenosyl)-L-methionine	Amino acids and derivatives	Amino acids and derivatives	29908-03-0	13691000	12048000	11606000	17503000	18784000	15251000	32683000	30022000	22988000
pmc0281	400.15	136.11	399.139	C15H21N5O8	[M+H]+	Ribosyladenosine	Nucleotides and derivatives	Nucleotides and derivatives	-	1219700	1319600	1654400	2040900	2302500	1880400	1607800	1744600	1719200
Lmhn002573	399.09	205.04	400.101	C17H20O11	[M-H]-	Sinapoylglucuronic acid	Phenolic acids	Phenolic acids	-	1241400	1515900	992580	387190	366550	457270	3091900	1198200	1881600
mws0043	403.14	373.1	402.131	C21H22O8	[M+H]+	Nobiletin (5,6,7,8,3',4'-Hexamethoxyflavone)	Flavonoids	Flavones	478-01-3	159090	196980	171950	167860	169080	179250	182590	143990	193690
Cmjn004337	401.14	269.1	402.153	C18H26O10	[M-H]-	Benzyl-(2''-O-xylosyl)glucoside	Phenolic acids	Phenolic acids	-	338370	328810	307550	472000	396320	362840	956650	1097200	1063900
pmb2165	412.25	184.07	411.239	C18H38NO7P	[M+H]+	LysoPC 10:0	Lipids	LPC	22248-63-1	73600	127520	109430	112010	118450	164610	369800	295790	364740
Lmbp003668	419.1	287.05	418.09	C20H18O10	[M+H]+	Kaempferol-3-O-arabinoside	Flavonoids	Flavonols	-	1140200	1648800	1457100	725280	1038200	1084600	232890	163260	218920
pmn001637	417.08	285	418.09	C20H18O10	[M-H]-	Kaempferol-3-O-arabinoside (Juglanin)	Flavonoids	Flavonols	5041-67-8	281150	189250	265260	110640	92546	142260	83388	73878	104810
pmp000384	419.13	257.08	418.126	C21H22O9	[M+H]+	Isoliquiritin	Flavonoids	Chalcones	5041-81-6	151990	116960	134880	60451	74135	123790	494160	1003500	366090
Lmyp004617	419.13	257.08	418.127	C21H22O9	[M+H]+	Pinocembrin-7-O-glucoside (Pinocembroside)	Flavonoids	Flavanones	75829-43-5	54290	53767	73806	65234	41597	95223	63054	127470	50219
mws1089	421.1	241	422.083	C12H23O14P	[M-H]-	Sucrose-6-phosphate	Others	Saccharides and Alcohols	-	13740000	6668700	7538200	4210700	4571900	1400600	3096400	16500000	3609600
mws2523	421.08	241.1	422.083	C12H23O14P	[M-H]-	Trehalose 6-phosphate	Others	Saccharides and Alcohols	4484-88-2	39308000	39127000	41024000	30618000	28560000	25986000	25783000	30459000	26067000
Hmcp005697	425.37	191.18	424.37	C30H48O	[M+H]+	δ-Amyrenone	Terpenoids	Triterpene	20248-08-2	3472600	2721400	3379100	1986000	2140200	3255200	1361600	1249600	950960
Lssp210320	425.37	203.18	424.37	C30H48O	[M+H]+	3-oxo-taraxeran-14-en	Terpenoids	Triterpene	-	1958300	1433000	1566000	314220	350850	660770	986320	1522300	984860
pmb0864	426.26	285.24	425.254	C19H40NO7P	[M+H]+	LysoPE 14:0	Lipids	LPE	-	15469000	14064000	13652000	3414500	3390800	3989000	17644000	16159000	18529000
Lmhp008337	426.26	285.24	425.254	C19H40NO7P	[M+H]+	LysoPE 14:0(2n isomer)	Lipids	LPE	-	400600	359970	350490	264390	525080	721330	900270	687720	903270
mad1424	427.05	295.05	426.043	C17H14O13	[M+H]+	Ditartaroyl-hydroxycoumarin	Lignans and Coumarins	Coumarins	-	1032200	1199200	1141800	717440	891580	778340	540050	646210	636460
pme2117	426	159	427.029	C10H15N5O10P2	[M-H]-	Adenosine 5'-diphosphate	Nucleotides and derivatives	Nucleotides and derivatives	58-64-0	730540	752460	1023700	2491200	2213900	2783600	992060	767670	1004900
Cmbn007148	429.12	429.12	430.126	C22H22O9	[M-H]-	1-O-Feruloyl-3-O-caffeoylglycerol	Lipids	Glycerol ester	-	101520	157980	102940	101460	101450	150070	137680	136750	119200
Lmhn002574	431.06	137.03	432.069	C20H16O11	[M-H]-	Caffeoyl(p-Hydroxybenzoyl)tartaric acid	Phenolic acids	Phenolic acids	-	87458	90649	107590	108150	96166	106420	88377	118220	81031
Lmlp005572	433.11	271.06	432.106	C21H20O10	[M+H]+	Galangin-7-O-glucoside	Flavonoids	Flavones	-	159510	263760	215360	310370	252470	280710	654980	528280	415650
pmb3006	431.1	269.1	432.106	C21H20O10	[M-H]-	Apigenin-7-O-glucoside(Cosmosiin)	Flavonoids	Flavones	578-74-5	143670	185910	145390	122820	197390	166370	126580	151000	107020
mws0072	433.11	271.01	432.106	C21H20O10	[M+H]+	Apigenin-5-O-glucoside	Flavonoids	Flavones	28757-27-9	449610	591470	431600	428990	444000	441420	9	9	9
Lmyn003028	431.16	269.1	432.163	C19H28O11	[M-H]-	Benzyl-β-gentiobioside	Phenolic acids	Phenolic acids	56775-64-5	3648400	3810100	3105100	2408300	2414000	1718600	16766000	15218000	14736000
Xmzp002815	433.13	127.04	432.163	C19H28O11	[M+H]+	zizybeoside I	Terpenoids	Triterpene Saponin	-	38244	38795	37046	79391	54479	52933	47003	43858	85006
mws2186	435.09	303	434.085	C20H18O11	[M+H]+	Avicularin(Quercetin-3-O-α-L-arabinofuranoside)	Flavonoids	Flavonols	572-30-5	139360	110690	72667	305790	431480	367450	159610	134630	132290
Lmdp003509	435.09	303.06	434.085	C20H18O11	[M+H]+	Quercetin-3-O-xyloside (Reynoutrin)	Flavonoids	Flavonols	549-32-6	9	9	9	390600	594540	422980	144710	154600	149140
mws4183	433.08	300.03	434.085	C20H18O11	[M-H]-	Quercetin-3-O-arabinoside (Guaijaverin)	Flavonoids	Flavonols	22255-13-6	331550	295800	380550	549130	606650	559300	167160	171490	196680
HJN087	433.12	271.06	434.121	C21H22O10	[M-H]-	Naringenin-4'-O-glucoside	Flavonoids	Flavanones	-	261040	227260	239480	172650	203260	229560	78725	66517	61140
mws1179	433.11	271	434.121	C21H22O10	[M-H]-	Naringenin-7-O-glucoside (Prunin)	Flavonoids	Flavanones	529-55-5	549510	401610	395420	298990	377040	373480	91929	77952	91068
pme1611	433.11	313	434.121	C21H22O10	[M-H]-	Isohemiphloin	Flavonoids	Flavonoid carbonoside	3682-02-8	2237500	2423000	2308500	1429100	2311400	2197400	626880	651090	409510
Cmzn005251	433.11	271.06	434.121	C21H22O10	[M-H]-	6-O-Caffeoylarbutin	Phenolic acids	Phenolic acids	136172-60-6	1159700	1516900	1331500	803680	999480	942500	574960	461020	534050
Zmhn001036	433.11	271.06	434.121	C21H22O10	[M-H]-	Choerospondin	Flavonoids	Flavanones	81202-36-0	285950	267220	365040	209250	237720	244730	93540	9	9
Lmfn004093	435.13	315.09	436.137	C21H24O10	[M-H]-	Phloretin-4'-O-glucoside (Trilobatin)	Flavonoids	Chalcones	4192-90-9	1441400	1170400	1273300	5468200	7264900	7656500	1401100	1099000	1510500
mws2118	435.13	166.7	436.137	C21H24O10	[M-H]-	Phloretin-2'-O-glucoside (Phlorizin)	Flavonoids	Chalcones	60-81-1	1066500	1076500	1090700	4672500	4073200	3636800	816280	584380	737440
Lmqn009065	435.24	152.99	436.26	C21H41O7P	[M-H]-	PA(18:1/0:0)	Lipids	Glycerol ester	65528-98-5	167990	287140	116790	281960	1052500	1122100	64047	52414	51865
pma0692	438.24	147.04	437.231	C25H31N3O4	[M+H]+	N1,N10-Bis(p-coumaroyl)spermidine	Alkaloids	Phenolamine	114916-05-1	268160	416540	381190	187390	231120	223930	158870	194700	170950
Lmhp008440	438.26	297.24	437.254	C20H40NO7P	[M+H]+	LysoPE 15:1	Lipids	LPE	-	207490	261090	207000	102320	123540	161680	119310	108920	90519
Lmhp008273	438.26	297.24	437.254	C20H40NO7P	[M+H]+	LysoPE 15:1(2n isomer)	Lipids	LPE	-	246520	357510	218100	773940	1661600	1875900	141380	155710	165590
pmb0503	439.22	147.04	438.211	C20H30N4O7	[M+H]+	N-(4'-O-glycosyl)-p-coumaroyl agmatine	Alkaloids	Phenolamine	-	9	9	9	812250	1209400	667790	96703	163050	117170
Lssp210085	439.36	203.18	438.35	C30H46O2	[M+H]+	3,11-dioxo-β-oleorene	Terpenoids	Triterpene	-	22696000	21549000	11919000	11925000	16097000	13085000	5576300	6081600	5188900
pmb0862	440.28	184.07	439.27	C20H42NO7P	[M+H]+	LysoPC 12:0	Lipids	LPC	20559-18-6	18027000	20654000	17751000	16629000	15868000	18705000	36027000	29175000	38891000
Lmhp008885	440.28	299.26	439.27	C20H42NO7P	[M+H]+	LysoPE 15:0(2n isomer)	Lipids	LPE	-	52732	58835	45949	60981	88851	113440	87503	84946	109360
Lmhp009187	440.28	299.26	439.27	C20H42NO7P	[M+H]+	LysoPE 15:0	Lipids	LPE	-	2790900	2846300	2855500	2276300	2192500	2274400	2744000	2605500	2953900
Lmqp012453	441.37	191.18	440.365	C30H48O2	[M+H]+	Ursolaldehyde	Terpenoids	Triterpene	-	1262400	1168100	902020	791260	914340	927170	536060	507070	342980
pmp000438	443.39	425.38	442.381	C30H50O2	[M+H]+	Betulin	Terpenoids	Triterpene	473-98-3	712030	1473400	696890	1320500	1515700	1558100	671690	821470	745420
pmp000878	447.13	411.1	446.121	C22H22O10	[M+H]+	Swertisin	Flavonoids	Flavonoid carbonoside	6991-10-2	117510	141180	159190	189310	167850	159880	177700	165700	177940
Lmsp004915	449.11	287.06	448.101	C21H20O11	[M+H]+	Aureusidin-4-O-glucoside	Flavonoids	Aurones	-	1827300	1815700	1727400	1370900	1971500	1696300	2951600	2879100	2820000
Lmlp003531	449.11	287.06	448.101	C21H20O11	[M+H]+	Luteolin-3'-O-glucoside*	Flavonoids	Flavones	5154-41-6	2367500	2560400	2758400	1919000	2494600	2184700	3390000	3833700	3019800
mws1299	449.11	299.2	448.101	C21H20O11	[M+H]+	Luteolin-8-C-glucoside (Orientin)	Flavonoids	Flavonoid carbonoside	28608-75-5	464630	436450	443410	533710	347420	564380	163910	145070	254030
Hmpp003270	449.11	287.05	448.101	C21H20O11	[M+H]+	Luteolin-4'-O-glucoside*	Flavonoids	Flavones	6920-38-3	1797200	1711300	2088400	1324100	2106800	2049600	2224100	2646300	2217800
MWSHY0132	449.11	303.05	448.101	C21H20O11	[M+H]+	Quercetin-3-O-rhamnoside(Quercitrin)	Flavonoids	Flavonols	522-12-3	40622	93704	87895	945070	895120	1019200	297380	259650	314720
pme2459	449.11	287.2	448.101	C21H20O11	[M+H]+	Luteolin-7-O-glucoside (Cynaroside)	Flavonoids	Flavones	5373-11-5	15381000	17235000	22345000	6508600	5764000	7209500	4784900	6252600	7526000
Lmwp003442	449.11	287.06	448.101	C21H20O11	[M+H]+	Amoenin	Flavonoids	Flavonols	-	2445500	3465300	3708900	1780400	2385300	1669700	7541900	7972400	5809800
MWSHY0136	449.11	287.06	448.101	C21H20O11	[M+H]+	Kaempferol-3-O-glucoside (Astragalin)	Flavonoids	Flavonols	480-10-4	1570800	1719900	2049100	1813700	9	1920500	2433600	2703800	2384400
mws0089	447.09	285.04	448.101	C21H20O11	[M-H]-	Kaempferol-7-O-glucoside	Flavonoids	Flavonols	16290-07-6	299510	379670	350040	388820	454540	453710	808700	893430	804500
Lmlp005236	451.12	289.08	450.116	C21H22O11	[M+H]+	Dihydrokaempferol-3-O-glucoside	Flavonoids	Flavanonols	1049-08-8	2090700	790960	804340	1822600	1073500	1663300	1308600	1738700	1598300
Lmmn004625	449.11	287.06	450.116	C21H22O11	[M-H]-	Dihydrokaempferol-7-O-glucoside	Flavonoids	Flavanonols	-	891140	261780	354470	250420	336440	428960	139450	146010	159320
Jmgn004021	449.11	269.05	450.116	C21H22O11	[M-H]-	6-C-Glucosyl-2-Hydroxynaringenin	Flavonoids	Flavanones	-	16482000	17603000	19962000	5708000	8098900	10376000	8329100	8514900	10575000
MWS20145	451.12	289.07	450.116	C21H22O11	[M+H]+	Eriodictyol-7-O-glucoside	Flavonoids	Flavanones	38965-51-4	2381000	1868800	2192100	1867400	1368700	2328100	1472000	1550400	1803600
pmb3023	449.11	287	450.116	C21H22O11	[M-H]-	Eriodictyol-8-C-glucoside	Flavonoids	Flavanones	1023271-51-3	9753500	10732000	11116000	4013100	4775200	6718500	5099700	4641700	5794400
Lmtn002796	449.1	287.05	450.116	C21H22O11	[M-H]-	Aromadendrin-7-O-glucoside	Flavonoids	Flavanonols	28189-90-4	16201000	16120000	18733000	6323700	7496000	9346400	8249700	7861600	10984000
MWSmce674	451.36	89.06	450.35	C31H46O2	[M+H]+	Phylloquinone (Vitamin K1)	Others	Vitamin	84-80-0	258700	270690	241360	263940	254770	249770	134720	248820	265150
Lmhp008763	452.28	311.26	451.27	C21H42NO7P	[M+H]+	LysoPE 16:1(2n isomer)	Lipids	LPE	-	254310000	296420000	253050000	192940000	299420000	324030000	166210000	154750000	156720000
Lmhp009034	452.28	311.26	451.27	C21H42NO7P	[M+H]+	LysoPE 16:1	Lipids	LPE	-	183590000	182630000	176660000	89923000	79484000	85542000	169910000	156240000	169890000
Hmpn005101	451.12	289.07	452.131	C21H24O11	[M-H]-	Sieboldin	Flavonoids	Chalcones	18777-73-6	373130	449910	262430	519520	682200	690030	170110	174870	145750
HJN041	451.12	289.07	452.131	C21H24O11	[M-H]-	Epicatechin glucoside	Flavonoids	Flavanols	-	7557100	7847000	8554200	8050500	10672000	10910000	10713000	9353500	8448000
Lmsn004797	451.12	167.03	452.132	C21H24O11	[M-H]-	3-Hydroxyphloretin-4'-O-glucoside	Flavonoids	Chalcones	-	76717	57224	73348	53841	118410	170350	84029	53076	45478
Zmdn002400	451.13	289.07	452.132	C21H24O11	[M-H]-	Epicatechin-3'-O-β-D-glucopyranoside	Flavonoids	Flavanols	-	17121000	12837000	13133000	4450900	6191700	10510000	8579200	8324300	6565200
Zmdn002353	451.13	289.07	452.132	C21H24O11	[M-H]-	Epicatechin-6-C-β-D-glucopyranoside	Flavonoids	Flavanols	-	16476000	12046000	13019000	5113000	6475100	10979000	8888200	7288500	6683000
Xmzp011441	453.34	201.16	452.328	C30H44O3	[M+H]+	zizyberenalic acid	Terpenoids	Triterpene Saponin	-	142030	134160	126880	94460	113910	116930	59974	48486	49133
Ymjm000099	453.34	201.17	452.329	C30H44O3	[M+H]+	3-Oxooleana-11,13(18)-dien-28-oic acid	Terpenoids	Triterpene	-	124420	143880	90953	206940	277760	340540	1434800	212050	131690
pmb0876	454.29	313.27	453.286	C21H44NO7P	[M+H]+	LysoPE 16:0	Lipids	LPE	53862-35-4	180650000	184030000	176390000	119240000	121920000	134290000	182480000	197220000	174100000
MWSHY0091	455.21	409.2	454.199	C26H30O7	[M+H]+	Obacunone	Terpenoids	Triterpene	751-03-1	604760	455740	391660	500150	592320	662330	176130	215840	170180
Lmzn006418	453.3	409.31	454.308	C29H42O4	[M-H]-	Ceanothenic acid	Terpenoids	Triterpene	5948-16-3	15898000	4022200	5918400	51394	254560	2114100	165880	568250	171680
Lmmn009550	453.34	453.34	454.345	C30H46O3	[M-H]-	Mangiferonic acid	Terpenoids	Triterpene	13878-90-5	74473000	67825000	63606000	128390000	153120000	131030000	85668000	76335000	96709000
Lmqn012798	453.34	453.34	454.345	C30H46O3	[M-H]-	Urs-12(13)-en-3-one-28-oic acid	Terpenoids	Triterpene	-	71742000	67923000	68938000	130450000	151590000	131450000	89169000	80529000	99337000
Lmzn006795	453.34	453.34	454.345	C30H46O3	[M-H]-	Ursonic acid	Terpenoids	Triterpene	6246-46-4	68814000	64164000	62861000	122630000	144160000	123500000	84670000	71493000	89743000
Lmsp013456	455.35	203.18	454.345	C30H46O3	[M+H]+	3β-Hydroxytaraxastan-28,20β-olide	Terpenoids	Triterpene	-	1842600	1778300	1787300	1513500	1725600	1929300	1335000	1219700	1249800
Lmzn006829	453.34	453.34	454.345	C30H46O3	[M-H]-	3-Ketoursolic acid	Terpenoids	Triterpene	-	160860000	151560000	166550000	215050000	253530000	223670000	141700000	170050000	149830000
MWSmce345	453.34	407.33	454.345	C30H46O3	[M-H]-	Oleanonic acid	Terpenoids	Triterpene	17990-42-0	271970	238250	259670	360130	391620	376760	194610	229830	181870
Lmzn106829	453.34	453.34	454.345	C30H46O3	[M-H]-	Betulonic acid	Terpenoids	Triterpene	4481-62-3	156020000	149300000	163050000	205090000	244080000	225770000	145850000	161510000	145850000
MWS5083	455.1	96.97	456.105	C17H21N4O9P	[M-H]-	Flavin Single Nucleotide(FMN)	Nucleotides and derivatives	Nucleotides and derivatives	6184-17-4	345710	433220	479610	453980	472360	311090	471260	514610	490510
Hmbn004734	455.32	455.32	456.325	C29H44O4	[M-H]-	30-Norhederagenin	Terpenoids	Triterpene	117654-06-5	249990	357400	267460	836290	1073900	937110	274240	285910	246850
MWSmce052	455.36	455.36	456.36	C30H48O3	[M-H]-	3-Epiursolic acid	Terpenoids	Triterpene	989-30-0	9	9	9	23643000	22225000	19184000	9	9	9
Lmqp013019	457.37	203.18	456.36	C30H48O3	[M+H]+	Epikatonic acid	Terpenoids	Triterpene	564-16-9	481300	454240	455530	449230	602300	539560	379940	375500	392270
Lssp210084	457.37	203.18	456.36	C30H48O3	[M+H]+	Ursolic acid	Terpenoids	Triterpene	77-52-1	565070	442200	441210	464640	457390	447560	224210	257060	210280
Lmmn008971	455.35	455.35	456.36	C30H48O3	[M-H]-	Isomangiferolic acid	Terpenoids	Triterpene	13878-92-7	115020000	95305000	106220000	102940000	113760000	111120000	76970000	81375000	84571000
HJN110	455.36	455.36	456.36	C30H48O3	[M-H]-	Betulinic acid	Terpenoids	Triterpene	472-15-1	68142000	66673000	73281000	46380000	53782000	57798000	26701000	32939000	25104000
Lmmn009170	455.35	455.35	456.36	C30H48O3	[M-H]-	Mangiferolic acid	Terpenoids	Triterpene	4184-34-3	115480000	100890000	104410000	100710000	110390000	114500000	82697000	79898000	82828000
pmn001700	455.35	455.35	456.36	C30H48O3	[M-H]-	24,30-Dihydroxy-12(13)-enolupinol	Terpenoids	Triterpene	-	69236000	66381000	68875000	40523000	50765000	52651000	27107000	29209000	26495000
pmb0464	458.1	116.3	457.143	C16H27NO14	[M+H]+	L-Aspartic acid-O-diglucoside	Amino acids and derivatives	Amino acids and derivatives	-	178240000	161760000	158930000	152790000	152140000	124410000	205970000	198190000	190860000
mad2085	457.08	295.04	458.085	C22H18O11	[M-H]-	Caffeoyl-p-coumaroyltartaric acid	Phenolic acids	Phenolic acids	-	66050	61893	54297	51677	72075	55809	34707	27195	31042
Lmhn002321	461.07	167.04	462.08	C21H18O12	[M-H]-	Vnilloylcaffeoyltartaric acid	Phenolic acids	Phenolic acids	-	2632000	2712100	2865300	650360	750140	737220	236950	177350	292730
Lmmp003767	463.09	287.05	462.08	C21H18O12	[M+H]+	Kaempferol-7-O-glucuronide	Flavonoids	Flavonols	-	982430	972510	1070700	553620	577620	640070	333020	310960	450370
mws4167	463.09	287.06	462.08	C21H18O12	[M+H]+	Luteolin-7-O-glucuronide	Flavonoids	Flavones	29741-10-4	21541	9	23173	300500	602920	245230	350840	430130	387490
pmb3012	461.11	299.2	462.116	C22H22O11	[M-H]-	Chrysoeriol-7-O-glucoside	Flavonoids	Flavones	19993-32-9	130100	136590	129440	195160	211750	210200	119570	74589	135500
Hmmp004965	463.12	301.07	462.116	C22H22O11	[M+H]+	Diosmetin-7-O-glucoside*	Flavonoids	Flavones	20126-59-4	5804300	6683000	6558300	10744000	12932000	12993000	5460400	5081000	5599800
Hmcp002539	463.12	317.06	462.116	C22H22O11	[M+H]+	Isorhamnetin-3-O-rhamnoside	Flavonoids	Flavonols	-	214960	331760	284770	9	9	9	9	9	9
pmp000579	463.12	301.07	462.116	C22H22O11	[M+H]+	Diosmetin-7-O-galactoside*	Flavonoids	Flavones	-	5809300	7088900	7015700	12528000	14153000	14839000	5612800	5177200	5984300
pmb2999	461.11	299.1	462.116	C22H22O11	[M-H]-	Chrysoeriol-5-O-glucoside	Flavonoids	Flavones	-	710460	851100	1002400	625410	814680	783500	742830	947610	674050
pmp000120	463.12	427.1	462.116	C22H22O11	[M+H]+	Diosmetin-6-C-glucoside	Flavonoids	Flavones	-	72807	145950	126120	163900	153480	183750	45419	54009	85572
Hmgp002189	463.13	301.07	462.118	C22H22O11	[M+H]+	Hispidulin-7-O-Glucoside	Flavonoids	Flavones	17680-84-1	5895600	7381000	7206700	12181000	13568000	14993000	5474400	5232900	5697600
Hmdn001667	463.05	300.99	464.06	C20H16O13	[M-H]-	Ellagic acid-4-O-glucoside	Tannins	Tannin	-	697030	783590	782990	1004700	1047900	1040600	464690	481710	605650
pmp001309	465.1	303.1	464.095	C21H20O12	[M+H]+	6-Hydroxykaempferol-7-O-glucoside	Flavonoids	Flavonols	-	126970000	149770000	148020000	120970000	154940000	164660000	86248000	80134000	89488000
Smgp004575	465.1	303.05	464.095	C21H20O12	[M+H]+	Quercetin-5-O-β-D-glucoside	Flavonoids	Flavonols	-	5578600	9	9	6411000	6573000	9	4655200	5357900	4096900
Hmcn001884	463.09	301.03	464.095	C21H20O12	[M-H]-	6-Hydroxyluteolin 5-glucoside	Flavonoids	Flavones	-	4045300	4630700	5602900	3536200	5059800	5820500	3359600	4666200	3093000
mws1329	463.09	301.03	464.095	C21H20O12	[M-H]-	Quercetin-7-O-glucoside*	Flavonoids	Flavonols	491-50-9	4045300	4630700	5602900	3536200	5059800	5820500	3359600	4666200	3093000
mws0061	463.09	300	464.095	C21H20O12	[M-H]-	Quercetin-3-O-galactoside (Hyperin)	Flavonoids	Flavonols	482-36-0	6581300	8501900	10215000	6851300	10055000	10248000	5900500	7211100	6040000
Lmdp003286	465.1	303.06	464.095	C21H20O12	[M+H]+	Isohyperoside	Flavonoids	Flavonols	35589-21-0	104000000	160160000	140850000	107540000	158550000	142350000	75692000	61837000	82370000
mws0091	463.09	300.03	464.095	C21H20O12	[M-H]-	Quercetin-3-O-glucoside (Isoquercitrin)*	Flavonoids	Flavonols	482-35-9	5318300	6335900	7448800	4843200	7445900	8014900	4361300	5825000	4236000
Lmzp002365	465.14	303.09	464.131	C22H24O11	[M+H]+	Hesperetin-7-O-glucoside	Flavonoids	Flavanones	31712-49-9	1502600	2133800	1861200	1108100	2235500	2237600	1363600	1668000	1480000
pme1598	463.12	301	464.132	C22H24O11	[M-H]-	Hesperetin-5-O-glucoside	Flavonoids	Flavanones	69651-80-5	3854800	4863600	5378800	3626900	4991200	5730200	3571100	4382400	3270000
Lmhp009464	466.29	325.27	465.286	C22H44NO7P	[M+H]+	LysoPE 17:1(2n isomer)	Lipids	LPE	-	723470	702850	628110	1572700	1254300	1253500	740330	736470	773540
Lmhp009769	466.29	325.27	465.286	C22H44NO7P	[M+H]+	LysoPE 17:1	Lipids	LPE	-	353710	442090	336610	83799	109890	186790	105950	111540	107920
pmd0130	468.31	184.07	467.301	C22H46NO7P	[M+H]+	LysoPC 14:0	Lipids	LPC	20559-16-4	4657500	4680700	4376500	5968800	8526800	11867000	13527000	10933000	11965000
Hmmp002121	469.12	317.08	468.113	C23H16O11	[M+H]+	Isorhamnetin-3-O-gallate	Flavonoids	Flavonols	-	2276700	2799400	2150000	895950	701970	530560	1745800	1054200	1953200
Xmzp010061	471.35	435.32	470.339	C30H46O4	[M+H]+	zizyberanalic acid	Terpenoids	Triterpene Saponin	-	3000300	3181600	2956800	4997400	6207500	4644000	2789700	3256400	2218900
Lmzn006582	469.34	469.34	470.34	C30H46O4	[M-H]-	Colubrinic acid	Terpenoids	Triterpene	-	197700000	193610000	183390000	260130000	272460000	253670000	166670000	167330000	262400000
Lmsn013282	469.33	407.33	470.34	C30H46O4	[M-H]-	Pomonic Acid	Terpenoids	Triterpene	13849-90-6	1936000	2118100	2283000	5016800	5196100	4659600	2256000	2219200	2120100
pmp000441	471.35	453.34	470.34	C30H46O4	[M+H]+	11-Keto-ursolic acid	Terpenoids	Triterpene	105870-59-5	862370	1054000	1101100	1532400	1737600	1643200	1262100	1111100	1089000
Lmyn012274	469.33	469.33	470.34	C30H46O4	[M-H]-	Semimoronic acid	Terpenoids	Triterpene	102053-38-3	315860	321930	280470	300210	392010	455390	273630	277920	225620
Hmjn008136	469.33	469.33	470.34	C30H46O4	[M-H]-	Camaldulenic acid	Terpenoids	Triterpene	71850-15-2	11529000	13616000	11611000	17492000	20773000	23194000	25414000	11631000	10819000
pmn001704	469.33	423.33	470.34	C30H46O4	[M-H]-	2,3-Dihydroxy-5(6),12(13)-diene-ursolic acid	Terpenoids	Triterpene	-	391130	536550	401650	382690	499880	500080	111840	105630	87862
Lmsn012627	469.33	423.33	470.34	C30H46O4	[M-H]-	2α,3α-Dihydroxyurs-12,18-dien-28-oic acid	Terpenoids	Triterpene	-	391040	540120	413030	373130	524000	547550	122860	116210	87229
Lhwp110301	471.35	205.16	470.34	C30H46O4	[M+H]+	Coleonolic acid	Terpenoids	Triterpene	-	3057200	3074700	3100800	4150700	4978700	5164000	2521700	2543900	2583700
pmn001427	471.35	471.24	472.355	C30H48O4	[M-H]-	Jujubogenin	Terpenoids	Triterpene	54815-36-0	210120000	211210000	200190000	318290000	310080000	319720000	257910000	272790000	249630000
Lhdp102526	473.36	205.16	472.355	C30H48O4	[M+H]+	19α-Hydroxyursolic acid	Terpenoids	Triterpene	-	317120	348660	337550	359940	406650	411270	328660	341050	326280
Smnn011202	471.34	427.35	472.355	C30H48O4	[M-H]-	2ɑ-hydroxyoleanolic acid	Terpenoids	Triterpene	-	80861	133290	141550	163630	234250	237540	9	9	9
Lmzn006169	471.35	471.35	472.355	C30H48O4	[M-H]-	Pomolic acid	Terpenoids	Triterpene	13849-91-7	50207000	45236000	49411000	68469000	73318000	73255000	58477000	64131000	37611000
Lmap110102	473.36	205.16	472.355	C30H48O4	[M+H]+	Sumaresinolic acid	Terpenoids	Triterpene	-	322180	526020	317900	333570	758680	394960	309170	702680	490440
Lmzn106284	471.35	471.35	472.355	C30H48O4	[M-H]-	Alphitolic acid	Terpenoids	Triterpene	19533-92-7	187570000	182980000	184320000	250210000	239840000	244110000	180060000	172590000	165360000
Lhnp110101	473.36	427.36	472.355	C30H48O4	[M+H]+	Oleanderic acid	Terpenoids	Triterpene	-	1017600	1355600	968020	2433900	3227800	4462700	1680800	1380800	1536300
pmn001706	471.35	471.35	472.355	C30H48O4	[M-H]-	2-Hydroxyoleanolic acid	Terpenoids	Triterpene	26707-60-8	36219000	32401000	34608000	47782000	49568000	45192000	32356000	33713000	32207000
Lmap110101	473.36	205.16	472.355	C30H48O4	[M+H]+	Siaresinolic acid	Terpenoids	Triterpene	-	344120	378420	342860	377650	399010	534460	265160	321550	247750
Lmzn006284	471.35	471.35	472.355	C30H48O4	[M-H]-	2α-Hydroxyursolic acid	Terpenoids	Triterpene	-	87074000	102910000	89910000	107280000	103210000	99329000	117980000	124430000	111830000
Zmpn008194	471.35	471.35	472.355	C30H48O4	[M-H]-	Corosolic acid	Terpenoids	Triterpene	4547-24-4	213020000	217940000	209060000	332170000	315750000	331390000	266410000	288050000	279140000
Smpn011792	471.34	471.34	472.355	C30H48O4	[M-H]-	2,3-Dihydroxy-12-ursen-28-oic acid	Terpenoids	Triterpene	-	245600000	218720000	240080000	404020000	410220000	412570000	311360000	327850000	313210000
Lmzn206284	471.35	471.35	472.355	C30H48O4	[M-H]-	Terminic acid	Terpenoids	Triterpene	-	188250000	167530000	179090000	235030000	239550000	226090000	182090000	190120000	165010000
pmn001705	471.35	471.35	472.355	C30H48O4	[M-H]-	3,24-Dihydroxy-17,21-semiacetal-12(13)oleanolic fruit	Terpenoids	Triterpene	-	203160000	214640000	201830000	315730000	311200000	319630000	253610000	278360000	262070000
MWSmce560	471.35	441.33	472.355	C30H48O4	[M-H]-	23-Hydroxybetulinic acid	Terpenoids	Triterpene	85999-40-2	16569	15999	16424	154130	183630	185080	27000	10146	24735
Hmbn005207	471.35	471.35	472.355	C30H48O4	[M-H]-	Hederagenin	Terpenoids	Triterpene	465-99-6	54626000	49398000	55772000	75129000	76310000	81691000	62416000	54009000	39485000
mws1610	471.35	471.35	472.355	C30H48O4	[M-H]-	Maslinic acid	Terpenoids	Triterpene	4373-41-5	132970000	123110000	124750000	174090000	171980000	164070000	125800000	123400000	117350000
pmb1912	474.17	327	473.166	C20H23N7O7	[M+H]+	10-Formyltetrahydrofolic Acid	Alkaloids	Alkaloids	2800-34-2	110500000	126390000	116540000	122320000	129680000	124200000	121510000	130850000	121050000
Lmhp008589	476.28	335.26	475.27	C23H42NO7P	[M+H]+	LysoPE 18:3(2n isomer)	Lipids	LPE	-	26626000	34517000	21860000	5453100	12915000	16725000	5324100	5182200	5761600
pmn001641	475.09	300	476.095	C22H20O12	[M-H]-	Kaempferide-3-O-glucuronide	Flavonoids	Flavonols	-	91991	64985	102220	57489	56876	73867	51262	34502	34559
pmp000583	477.1	301.07	476.095	C22H20O12	[M+H]+	Diosmetin-7-O-glucuronide	Flavonoids	Flavones	35110-20-4	4233300	5639100	4109500	3260700	3251900	3472100	1617900	1449300	1367100
pmb0874	478.29	337.27	477.286	C23H44NO7P	[M+H]+	LysoPE 18:2(2n isomer)	Lipids	LPE	-	111560000	135550000	105260000	52661000	95516000	121840000	30896000	33522000	32568000
pmb0881	478.29	337.27	477.286	C23H44NO7P	[M+H]+	LysoPE 18:2	Lipids	LPE	-	19821000	20259000	18167000	8704300	8908200	9203300	14950000	14484000	16686000
Hmcp002298	479.12	347.07	478.111	C22H22O12	[M+H]+	Limocitrin-3-O-arabinoside	Flavonoids	Flavonols	-	713890	672990	709100	416740	439590	474000	416130	391840	392450
pma0214	479	317.1	478.111	C22H22O12	[M+H]+	6-C-Methylquercetin-3-O-glucoside	Flavonoids	Flavonols	-	304150	535860	416760	175630	164410	234200	387650	396470	472650
Hmcp002207	479.12	317.06	478.111	C22H22O12	[M+H]+	Isorhamnetin-7-O-glucoside (Brassicin)*	Flavonoids	Flavonols	6743-96-0	237300	246710	193890	9	167380	230470	316810	421980	406760
Lmjp003044	479.12	317.06	478.111	C22H22O12	[M+H]+	Isorhamnetin-3-O-Glucoside*	Flavonoids	Flavonols	5041-82-7	9	276570	216160	144050	172590	242990	472040	507520	383440
Lmjp003295	479.12	317.07	478.111	C22H22O12	[M+H]+	6-Methoxykaempferol-3-O-glucoside	Flavonoids	Flavonols	63422-27-5	1600900	2261900	2765900	1581500	1985400	2244400	2939100	3998100	5004700
mws1454	477.14	315	478.148	C23H26O11	[M-H]-	Persicoside	Flavonoids	Flavanones	28978-03-2	69840	66134	70053	202230	217660	255520	65266	39203	43804
pmb0856	480.31	339.29	479.301	C23H46NO7P	[M+H]+	LysoPE 18:1(2n isomer)	Lipids	LPE	-	39521000	40465000	45866000	26573000	27635000	31920000	34004000	32466000	32858000
mws0289	480.31	339.29	479.301	C23H46NO7P	[M+H]+	LysoPE 18:1	Lipids	LPE	89576-29-4	58001000	64167000	66428000	41954000	45183000	46548000	49194000	55065000	49204000
pmb2260	480.31	184.07	479.301	C23H46NO7P	[M+H]+	LysoPC 15:1	Lipids	LPC	-	967070	1099200	965410	303830	421910	355190	488460	398910	530390
pmp001265	480.35	318.3	479.346	C24H49NO8	[M+H]+	2-Amino-4-dihydroxy octadecyl galactoside	Others	Others	-	305880	440950	398480	70551	89576	105650	55508	77989	66796
Lmpp003465	481.1	319.04	480.09	C21H20O13	[M+H]+	Myricetin-3-O-β-D-glucoside	Flavonoids	Flavonols	19833-12-6	385080	456620	629330	165880	371210	389170	338860	343650	432140
pmb0883	482.32	341.31	481.317	C23H48NO7P	[M+H]+	LysoPE 18:0	Lipids	LPE	69747-55-3	3293000	3021800	2889000	2942400	3079500	3203200	2388300	2206500	2402200
pmb2319	482.32	184.07	481.317	C23H48NO7P	[M+H]+	LysoPC 15:0	Lipids	LPC	108273-89-8	452790	536800	432900	1133400	1666500	2193600	612300	638970	625410
Lmhp009129	482.32	184.07	481.317	C23H48NO7P	[M+H]+	LysoPC 15:0(2n isomer)	Lipids	LPC	-	611610	708980	544090	1457500	2175700	2839500	818670	847910	833530
pmb0880	482.32	341.31	481.317	C23H48NO7P	[M+H]+	LysoPE 18:0(2n isomer)	Lipids	LPE	-	777310	782880	810190	496560	482080	496680	761140	738450	808920
HJN104	481.14	319.08	482.105	C21H22O13	[M-H]-	Dihydromyricetin-3-O-glucoside	Flavonoids	Flavanonols	-	289030	266480	262440	221670	282320	297810	242770	199340	225580
pmb3072	481.14	319.3	482.142	C22H26O12	[M-H]-	3-O-p-Coumaroylshikimic acid-O-glucoside	Phenolic acids	Phenolic acids	-	79802	69454	55133	168740	162090	243410	84565	56818	58479
pmb3066	481.14	319.2	482.142	C22H26O12	[M-H]-	5-O-p-Coumaroylshikimic acid O-glucoside	Phenolic acids	Phenolic acids	-	324310	204610	312410	277380	228780	254030	232760	193480	214100
Hmyn007081	481.25	245.04	482.262	C22H43O9P	[M-H]-	LysoPG 16:1	Lipids	Glycerol ester	-	449570	691260	424940	9	9	9	103330	101890	80829
Hmyn007168	483.27	255.23	484.278	C22H45O9P	[M-H]-	LysoPG 16:0	Lipids	Glycerol ester	-	1180800	1206800	1002100	522600	1339200	1314500	573770	346480	425020
Lmzn006024	483.31	483.31	484.319	C30H44O5	[M-H]-	Zizyberanal acid	Terpenoids	Triterpene	1167421-91-1	56217000	29591000	32296000	9676100	6939400	16034000	8739100	10704000	2585100
pmp000267	485.33	233.15	484.319	C30H44O5	[M+H]+	3,11-Dioxo-19α-hydroxyurs-12-en-28-oic acid	Terpenoids	Triterpene	-	763130	772690	784470	2403400	3523800	3190200	478490	565420	363770
pmp000879	973.67	487.34	486.303	C30H46O5	[2M+H]+	Ceanothic acid	Terpenoids	Triterpene	21302-79-4	518510	291260	352430	7943.5	8357.1	134650	26261	43567	25577
Lmzn005892	485.33	423.33	486.335	C30H46O5	[M-H]-	Isoceanothic acid	Terpenoids	Triterpene	-	24624000	19995000	18071000	6293200	6439500	16200000	9650000	13166000	9217400
pmp000268	487.34	405.31	486.335	C30H46O5	[M+H]+	Rosamultic acid	Terpenoids	Triterpene	14285-76-4	3524100	4776700	4348300	3641400	3180600	5084900	3189700	5206500	3716100
pmp000444	487.34	469.33	486.335	C30H46O5	[M+H]+	27,28-Dicarboxyl ursolic acid	Terpenoids	Triterpene	-	616420	1207200	1176100	1571200	1564700	5017100	459350	463510	325080
Lmsn011830	485.33	485.33	486.335	C30H46O5	[M-H]-	2α,19α-Dihydroxy-3-oxours-12-en-28-oic acid	Terpenoids	Triterpene	176983-21-4	144290000	157840000	151110000	130610000	140450000	159350000	132520000	152590000	117270000
Li512114	485.36	453.34	486.371	C31H50O4	[M-H]-	Corosolic Acid Methyl Ester	Terpenoids	Triterpene	4518-70-1	172680	342710	225810	308000	422240	408240	60832	47005	38549
Lmmn000214	487.17	341.11	488.174	C18H32O15	[M-H]-	Solatriose	Others	Saccharides and Alcohols	528-40-5	72069	66227	48260	86978	63127	67571	95507	92036	107820
MWSCX013	489.35	201.16	488.35	C30H48O5	[M+H]+	Euscaphic acid	Terpenoids	Triterpene	53155-25-2	235860	257130	240120	363910	420600	441710	229010	211310	192730
Hmhn007817	487.34	469.33	488.35	C30H48O5	[M-H]-	2α,3α-Dihydroxyursolic acid	Terpenoids	Triterpene	-	2006700	3157600	2174800	5571000	7126900	7306800	1111100	1283600	809820
pmp000269	489.36	407.33	488.35	C30H48O5	[M+H]+	Arjunic Acid	Terpenoids	Triterpene	31298-06-3	143730	178960	189590	352480	433570	377870	188330	143980	134210
Lhwp110120	489.36	425.34	488.35	C30H48O5	[M+H]+	Hydroxypomolic Acid	Terpenoids	Triterpene	119725-19-8	433990	701610	460890	968230	1397400	1712800	327700	243030	190300
pmn001708	487.34	425.34	488.35	C30H48O5	[M-H]-	Asiatic acid	Terpenoids	Triterpene	464-92-6	1168000	1257000	1078900	1730600	1373900	1930800	1028200	1305000	869820
Smpn009230	487.34	487.34	488.35	C30H48O5	[M-H]-	2α,3α,23-trihydroxyolean-12-en-28-oic acid	Terpenoids	Triterpene	-	10564000	9221300	7644900	14676000	19433000	23629000	20246000	30567000	17240000
Hmjn003948	487.35	487.35	488.35	C30H48O5	[M-H]-	Madasiatic acid	Terpenoids	Triterpene	26532-66-1	10922000	9707000	8573900	15167000	19803000	23692000	20734000	31474000	17494000
Lhwp110119	489.36	425.34	488.35	C30H48O5	[M+H]+	Tormentic Acid	Terpenoids	Triterpene	13850-16-3	37688	64236	30570	138450	148880	153990	52046	189340	31266
Lmmp003903	491.12	287.05	490.111	C23H22O12	[M+H]+	Kaempferol-3-O-(2''-acetyl)glucoside	Flavonoids	Flavonols	-	137940	158230	178340	43086	84823	142600	98565	99624	180890
Lmmn003398	489.11	285.04	490.111	C23H22O12	[M-H]-	Kaempferol-3-O-(6''-acetyl)glucoside	Flavonoids	Flavonols	-	161500	141100	153660	89821	106280	73527	717350	798990	955980
pmb0863	492.31	184.07	491.301	C24H46NO7P	[M+H]+	LysoPC 16:2(2n isomer)	Lipids	LPC	-	13578000	16311000	13415000	9203200	18214000	23385000	7095500	6459700	6795500
pmb3042	491.12	329.1	492.127	C23H24O12	[M-H]-	Tricin-5-O-Glucoside	Flavonoids	Flavones	32769-00-9	1043200	885770	979210	281210	419860	446820	337380	302100	323930
Lmhp008833	494.32	184.07	493.317	C24H48NO7P	[M+H]+	LysoPC 16:1(2n isomer)	Lipids	LPC	-	445410000	205120000	226430000	386420000	438740000	460560000	410560000	409990000	405620000
pmp001270	494.32	184.07	493.317	C24H48NO7P	[M+H]+	LysoPC 16:1	Lipids	LPC	76790-27-7	273410000	271830000	279660000	213060000	204500000	200810000	265970000	244940000	265300000
pmd0132	496.34	184.07	495.332	C24H50NO7P	[M+H]+	LysoPC 16:0(2n isomer)	Lipids	LPC	-	11181000	10864000	9237900	15158000	21512000	26328000	16627000	16390000	15892000
pmb0855	496.34	184.07	495.332	C24H50NO7P	[M+H]+	LysoPC 16:0	Lipids	LPC	17364-16-8	187770000	181480000	179890000	146140000	154720000	148650000	230470000	241310000	227120000
pmb3064	499.15	163.2	500.153	C22H28O13	[M-H]-	3-O-p-Coumaroylquinic acid-O-glucoside	Phenolic acids	Phenolic acids	-	16602	17197	24005	130110	122170	70388	55068	88233	92529
pmb3061	499.15	163.1	500.153	C22H28O13	[M-H]-	5-O-p-Coumaroylquinic acid O-glucoside	Phenolic acids	Phenolic acids	-	9	9	9	552300	670010	405030	286560	271300	406660
pmp000270	501.32	233.15	500.314	C30H44O6	[M+H]+	Lup-12-en-15α,19β-diol-3,11-dioxo-28-oic acid	Terpenoids	Triterpene	-	22551	29082	22834	32077	32319	49322	27899	34553	19207
HJAP171	501.33	114.13	500.336	C28H44N4O4	[M+H]+	Frangulanine	Alkaloids	Alkaloids	25350-22-5	12161000	14772000	12917000	11743000	13650000	15657000	4550300	4292500	4803800
Xmzp004964	501.34	114.13	500.336	C28H44N4O4	[M+H]+	Adouetine X	Alkaloids	Alkaloids	19542-37-1	11741000	13713000	10939000	10731000	13373000	14490000	4051200	3484300	4496800
Lmhp009802	504.31	363.29	503.301	C25H46NO7P	[M+H]+	LysoPE 20:3(2n isomer)	Lipids	LPE	-	72205	83641	79871	52240	49187	59434	68184	106500	70933
pmn001642	503.08	459.1	504.09	C23H20O13	[M-H]-	Kaempferol-3-O-(2''-O-acetyl)glucuronide	Flavonoids	Flavonols	-	185260	184300	178910	106370	121570	103090	83627	68407	72106
HJAP135	505.12	257.08	504.126	C24H24O12	[M+H]+	Pinocembrin-7-O-(6''-O-malonyl)glucoside	Flavonoids	Flavanones	-	325500	257980	219960	46797	130670	375720	307140	606450	274000
pmb3000	503.12	341.1	504.127	C24H24O12	[M-H]-	Chrysoeriol-7-O-(6''-acetyl)glucoside	Flavonoids	Flavones	-	112500	155300	142870	106780	114930	110870	312920	431150	236660
Lmsn002288	503.14	341.09	504.148	C21H28O14	[M-H]-	1-O-Caffeoyl-(6-O-glucosyl)-β-D-glucose	Phenolic acids	Phenolic acids	-	25338000	29279000	28239000	330960	654750	1124200	699420	621630	547600
mws1589	503.16	179	504.169	C18H32O16	[M-H]-	D-Panose	Others	Saccharides and Alcohols	33401-87-5	7240500	5734600	6703600	3784900	3368400	3738600	6426300	5334300	6498500
pme2125	503.16	179	504.169	C18H32O16	[M-H]-	Raffinose	Others	Saccharides and Alcohols	512-69-6	17110000	15543000	16968000	9091800	8753900	10902000	17516000	14354000	14890000
pme0500	503.16	323	504.169	C18H32O16	[M-H]-	D-Melezitose	Others	Saccharides and Alcohols	597-12-6	7043800	5700800	6747400	3939800	3296300	4805000	7441700	6847800	6808000
Smpn009074	503.34	503.34	504.345	C30H48O6	[M-H]-	2α,3α,19α,23-tetrahydroxy-12-ursen-28-oic acid	Terpenoids	Triterpene	-	1294200	1410000	1247700	1197000	1377700	1840100	993280	1333900	844710
Hmhn007023	503.34	485.33	504.345	C30H48O6	[M-H]-	2α,3α,19α-Trihydroxyursolic acid	Terpenoids	Triterpene	-	173640	225600	140280	197820	248860	326350	109340	104200	74503
Lmsn009238	503.34	441.34	504.345	C30H48O6	[M-H]-	1β,2α,3α,19α-Tetrahydroxyurs-12-en-28-oic acid	Terpenoids	Triterpene	120211-98-5	142520	161320	101050	41700	54081	78118	31793	35255	19006
Hmln003398	503.34	485.33	504.346	C30H48O6	[M-H]-	2α,3α,19α,23-Tetraydroxyurs-12-en-28-oic acid	Terpenoids	Terpene	-	164560	192050	167320	134100	210610	293530	95042	104230	63349
Lmhp008718	506.32	184.07	505.317	C25H48NO7P	[M+H]+	LysoPC 17:2	Lipids	LPC	-	318480	373870	302080	568330	756590	907020	192490	237690	182040
Lmhp010757	506.32	365.31	505.317	C25H48NO7P	[M+H]+	LysoPE 20:2	Lipids	LPE	-	110810	48939	119780	110120	149260	241350	74138	56823	73373
Zmsp004363	507.12	303.05	506.106	C23H22O13	[M+H]+	Quercetin-3-O-(6''-O-acetyl)glucoside	Flavonoids	Flavonols	-	798050	1088800	1662700	154990	141140	233480	322110	375760	304530
Hmln002199	505.1	300.03	506.107	C23H22O13	[M-H]-	Quercetin-3-O-(6''-O-acetyl)galactoside	Flavonoids	Flavonols	-	306560	388070	469470	148350	212520	221530	679250	1002900	570230
Lmhp009590	508.34	184.07	507.332	C25H50NO7P	[M+H]+	LysoPC 17:1	Lipids	LPC	-	675720	758930	680850	3345300	2554800	2387100	1124800	1232900	1026900
Hmcp001636	509.13	347.07	508.121	C23H24O13	[M+H]+	Limocitrin-7-O-glucoside	Flavonoids	Flavonols	-	9	9	173880	167820	124490	199590	9	213360	111210
pmb2406	510.36	184.07	509.348	C25H52NO7P	[M+H]+	LysoPC 17:0	Lipids	LPC	50930-23-9	174640	184030	170560	554580	759140	766570	179730	189530	184510
Lmhp010515	510.36	184.07	509.348	C25H52NO7P	[M+H]+	LysoPC 17:0(2n isomer)	Lipids	LPC	-	211870	236740	206120	639590	883240	1075300	199070	247020	232790
Xmzp005362	515.32	114.13	514.315	C28H42O5N4	[M+H]+	daechuine S7	Alkaloids	Alkaloids	-	4711600	4295800	3558000	4612700	6177700	7088800	1455400	1347300	1856800
pmb0854	518.32	184.07	517.317	C26H48NO7P	[M+H]+	LysoPC 18:3	Lipids	LPC	-	4278200	5140100	4472000	2888800	2092300	1850000	4070500	4545200	4445300
pmb0865	518.32	184.07	517.317	C26H48NO7P	[M+H]+	LysoPC 18:3(2n isomer)	Lipids	LPC	-	4278200	5140100	4472000	2888800	2092300	1850000	4070500	4545200	4445300
pmp000585	519.11	433.11	518.106	C24H22O13	[M+H]+	Apigenin-7-O-(6''-malonyl)glucoside	Flavonoids	Flavones	86546-87-4	140470	138110	149950	128000	124570	84868	64631	64341	80436
Hmbn002692	517.16	175.04	518.164	C22H30O14	[M-H]-	6'-O-Feruloyl-D-sucrose	Phenolic acids	Phenolic acids	118230-77-6	119550	278790	215840	55922	51950	52588	195170	134620	166290
pmp001251	520.34	184.07	519.332	C26H50NO7P	[M+H]+	LysoPC 18:2(2n isomer)	Lipids	LPC	-	109800000	116960000	102940000	55299000	93165000	113380000	67211000	71069000	69570000
pmp001273	520.34	184.07	519.332	C26H50NO7P	[M+H]+	LysoPC 18:2	Lipids	LPC	-	30282000	29594000	30739000	20742000	21251000	21332000	22190000	25228000	24807000
pmn001378	519.19	357.14	520.194	C26H32O11	[M-H]-	Pinoresinol-4-O-glucoside	Lignans and Coumarins	Lignans	41607-20-9	61186	80356	125780	201190	205450	247530	38633	39162	40482
Lmqn008024	520.27	153	521.275	C24H44NO9P	[M-H]-	PS(18:2)	Lipids	Glycerol ester	-	211160	280330	123270	75747	191610	281220	47114	20199	17484
pmp001281	522.36	184.07	521.348	C26H52NO7P	[M+H]+	LysoPC 18:1	Lipids	LPC	-	84283000	88063000	86356000	76914000	66429000	62145000	72593000	74804000	68160000
Lmhp010190	522.36	184.07	521.348	C26H52NO7P	[M+H]+	LysoPC 18:1(2n isomer)	Lipids	LPC	-	139510000	169430000	136370000	121580000	228570000	265380000	128520000	143240000	136750000
Lmyn003971	521.2	359.15	522.21	C26H34O11	[M-H]-	Dihydrodehydrodiconiferyl alcohol-4-O-glucoside	Lignans and Coumarins	Lignans	-	90853	104660	81158	233390	197530	138840	199470	212570	210940
mws0126	524.37	184.07	523.364	C26H54NO7P	[M+H]+	LysoPC 18:0	Lipids	LPC	19420-57-6	14773000	13604000	14365000	13363000	17176000	18013000	14680000	14840000	15019000
pmd0136	524.37	184.07	523.364	C26H54NO7P	[M+H]+	LysoPC 18:0(2n isomer)	Lipids	LPC	-	9	9	9	2448100	3099500	3061300	9	9	9
Lmtn003096	523.21	361.14	524.226	C26H36O11	[M-H]-	Secoisolariciresinol 4-O-glucoside	Lignans and Coumarins	Lignans	-	311600	317030	328220	1155700	802150	612560	1242700	1693700	1585100
Lmbn001181	531.14	531.13	532.143	C22H28O15	[M-H]-	Fraxetin-7,8-di-O-glucoside	Lignans and Coumarins	Coumarins	-	811270	1031300	835750	1242600	878100	598210	1988500	2395600	1688900
Lmhp007840	534.36	184.07	533.348	C27H52NO7P	[M+H]+	LysoPC 19:2	Lipids	LPC	-	72066	121860	123340	141220	178940	211510	83644	60784	60351
Lmhp007598	534.36	184.07	533.348	C27H52NO7P	[M+H]+	LysoPC 19:2(2n isomer)	Lipids	LPC	-	1107600	1126500	1224700	1569500	2507300	2993600	851700	680520	773560
Lmdp004892	535.11	287.05	534.101	C24H22O14	[M+H]+	Kaempferol-3-O-(6''-malonyl)galactoside	Flavonoids	Flavonols	-	328070	398160	264470	50931	71536	121100	9	9	9
Lmjp101401	535.2	287.05	534.189	C30H30O9	[M+H]+	Bismurrangatin	Lignans and Coumarins	Coumarins	-	365580	919610	513690	416030	347130	509300	2300100	2646500	2687400
HJAP172	535.32	148.11	534.32	C31H42N4O4	[M+H]+	Scutianine C	Amino acids and derivatives	Amino acids and derivatives	53766-26-0	9	9	9	9	9	9	6032900	3993300	8870200
Lmhp010908	536.37	184.07	535.364	C27H54NO7P	[M+H]+	LysoPC 19:1	Lipids	LPC	-	177510	266350	186360	447270	910720	1130900	184780	205850	190710
Zmfn000481	535.04	323.03	536.044	C14H22N2O16P2	[M-H]-	Uridine-5'-Diphosphate-D-Xylose	Nucleotides and derivatives	Nucleotides and derivatives	3616-06-6	9554600	8585200	7454100	4514900	6976400	5428300	2427200	2112100	2114100
pmb2228	538.39	184.07	537.379	C27H56NO7P	[M+H]+	LysoPC 19:0	Lipids	LPC	108273-88-7	293830	201470	82449	120730	119940	145660	254120	180440	138510
Lmnn102709	537.2	195.06	538.205	C26H34O12	[M-H]-	(-)-olivil 4'-O-bate-D-glucopyranoside	Lignans and Coumarins	Lignans	-	229230	206120	226710	298750	328410	266910	636980	690880	645380
pmp001282	544.34	485.27	543.333	C28H50NO7P	[M+H]+	Propyl 2-(trimethylammonio)ethyl phosphate	Others	Others	-	80749000	74308000	72007000	89433000	89982000	88222000	87756000	95064000	89089000
pmd0147	548.37	184.07	547.364	C28H54NO7P	[M+H]+	LysoPC 20:2	Lipids	LPC	-	131860	129660	143100	155060	196930	166420	91836	94825	84592
pmd0146	548.37	184.07	547.364	C28H54NO7P	[M+H]+	LysoPC 20:2(2n isomer)	Lipids	LPC	-	108150	147230	107120	380720	822940	1052800	125100	122400	123540
pmb0608	549.12	301.4	548.117	C25H24O14	[M+H]+	Chrysoeriol-7-O-(6''-malonyl)glucoside	Flavonoids	Flavones	-	93976	107810	73889	75538	42793	87692	9	9	55277
pmp000588	549.12	463.12	548.117	C25H24O14	[M+H]+	Diosmetin-7-O-(6''-malonyl)glucoside	Flavonoids	Flavones	-	405870	434410	471730	254180	259160	301480	208470	173500	248210
Lmsn003628	547.17	223.06	548.174	C23H32O15	[M-H]-	6'-O-Sinapoylsucrose	Phenolic acids	Phenolic acids	-	952020	925720	828170	68309	94564	65645	793240	746810	590100
Lmhp011549	550.39	184.07	549.379	C28H56NO7P	[M+H]+	LysoPC 20:1	Lipids	LPC	-	323080	342260	296330	376720	817960	1156600	192220	153010	170000
pmp000589	551.1	303.05	550.096	C24H22O15	[M+H]+	Quercetin-7-O-(6''-malonyl)glucoside	Flavonoids	Flavonols	-	368070	430060	550330	268210	459420	575700	1028000	2253000	1302900
pmb2979	549.12	387.1	550.132	C25H26O14	[M-H]-	Hesperetin-7-O-(6''-malonyl)glucoside	Flavonoids	Flavanones	-	168760	196960	183390	59186	84224	96852	156170	132190	141490
pmp000394	551.18	419.13	550.169	C26H30O13	[M+H]+	Naringenin-7-O-(2''-O-apiosyl)glucoside	Flavonoids	Flavanones	-	465470	440180	547080	219690	218850	338430	633170	459860	359900
pmd0143	552.4	184.07	551.395	C28H58NO7P	[M+H]+	LysoPC 20:0	Lipids	LPC	108341-80-6	160770	178850	164710	113240	161900	143870	109700	118950	116310
pmb3114	561.14	289.2	562.148	C30H26O11	[M-H]-	Epicatechin-epiafzelechin	Flavonoids	Flavanols	-	2482100	2620600	2564200	2423300	2504000	2615100	1677900	1514800	1984100
HJAP064	565.12	317.08	564.088	C25H24O15	[M+H]+	Isorhamnetin-3-O-(6''-malonyl)glucoside	Flavonoids	Flavonols	-	119490	133130	147130	57635	51777	67390	256060	389000	261420
pma0760	565	317	564.112	C25H24O15	[M+H]+	3'-O-Methyltricetin-7-O-(6''-malonyl)glucoside	Flavonoids	Flavones	-	77192	125670	129270	21587	56448	36550	208210	317840	226320
Zmhp005139	565.12	317.07	564.112	C25H24O15	[M+H]+	Tamarixetin-3-O-(6''-malonyl)glucoside	Flavonoids	Flavonols	-	143960	131890	156860	12917	79342	81400	274260	432030	331820
MWSHY0117	565.13	427.1	564.127	C29H24O12	[M+H]+	Theaflavin	Tannins	Proanthocyanidins	4670-05-7	52658	69242	64341	77006	96774	165720	12639	20317	19279
Hmcp001858	565.15	287.05	564.147	C26H28O14	[M+H]+	Kaempferol-3-O-arabinoside-7-O-rhamnoside	Flavonoids	Flavonols	-	57559	111630	72793	87725	43374	97943	67722	26256	39858
Lmnp102580	565.16	433.11	564.148	C26H28O14	[M+H]+	Apigenin-6-C-(2''-xylosyl)glucoside	Flavonoids	Flavonoid carbonoside	-	223210	174870	231480	660060	813520	754320	60690	94651	144770
pmb2922	565.05	323.1	566.055	C15H24N2O17P2	[M-H]-	Uridine 5'-diphospho-D-glucose	Nucleotides and derivatives	Nucleotides and derivatives	133-89-1	29775000	24258000	24681000	20917000	27755000	22690000	8031700	8591300	6997400
pmd0151	568.27	153.1	569.275	C28H44NO9P	[M-H]-	LysoPS 22:6	Lipids	Glycerol ester	-	323750	686150	352690	302340	1294300	1754100	26050	31686	27544
HJN069	575.12	449.09	576.126	C30H24O12	[M-H]-	Tetrahydroxyflavan-(4α-8-epicatechin)	Flavonoids	Flavanols	-	873840	716380	847680	643500	729600	837580	178290	181540	222890
pmp000237	579.13	283.06	578.127	C26H26O15	[M+H]+	Apigenin-6-C-(2''-glucuronyl)xyloside	Flavonoids	Flavonoid carbonoside	-	11576000	10653000	8899500	9300400	11445000	12599000	4927800	3995300	5645600
pme0436	577.14	407.1	578.142	C30H26O12	[M-H]-	Procyanidin B3	Tannins	Proanthocyanidins	23567-23-9	123150000	116630000	104570000	125760000	130360000	134580000	84111000	79475000	93260000
MWSHY0171	579.15	409.09	578.142	C30H26O12	[M+H]+	Procyanidin B2	Tannins	Proanthocyanidins	29106-49-8	169250000	184540000	162340000	228250000	250890000	293410000	136550000	112050000	144360000
pmn001667	577.14	407.1	578.142	C30H26O12	[M-H]-	Procyanidin B4	Tannins	Proanthocyanidins	29106-51-2	960570	987890	752350	1264700	1757000	1739600	491620	353110	433360
Lmpp003930	579.15	271.06	578.142	C30H26O12	[M+H]+	Apigenin-7-O-(6''-p-Coumaryl)glucoside	Flavonoids	Flavones	-	3966700	4483500	3628000	3905500	4360600	5590900	1690200	1239900	1727500
mws0836	577.14	425.1	578.142	C30H26O12	[M-H]-	Procyanidin B1	Tannins	Proanthocyanidins	20315-25-7	2004600	1723300	1519000	6244200	8477000	9757200	971880	894330	1027700
pme3227	579.17	433	578.164	C27H30O14	[M+H]+	Vitexin-2''-O-rhamnoside	Flavonoids	Flavonoid carbonoside	64820-99-1	633630	783890	739740	919070	1236100	1460900	470390	312940	514630
pmp001111	579.17	561.16	578.164	C27H30O14	[M+H]+	Violanthin	Flavonoids	Flavonoid carbonoside	40581-17-7	2830000	3008900	2843700	4878400	6176100	6956800	1702800	1187600	1798900
pme2493	579.17	287.05	578.164	C27H30O14	[M+H]+	Kaempferol-3,7-O-dirhamnoside (Kaempferitrin)	Flavonoids	Flavonols	482-38-2	39235000	36619000	33795000	46404000	59064000	55784000	23881000	18344000	25892000
Lmcn003163	579.08	289.07	580.085	C28H20O14	[M-H]-	Epitheaflavic acid-3-O-Gallate	Flavonoids	Flavanols	34218-97-8	8889000	9440200	7826600	13452000	15743000	16166000	7033800	5478000	7823900
Hmcp001769	581.15	303.04	580.142	C26H28O15	[M+H]+	Quercetin-3-O-rhamnosyl(1→2)arabinoside	Flavonoids	Flavonols	-	658620	734010	572720	794970	992590	1076000	451060	465650	664060
pmb0566	581.15	383.2	580.143	C26H28O15	[M+H]+	Luteolin-7-O-glucoside-5-O-arabinoside	Flavonoids	Flavones	-	348130	311690	332780	1159200	1328800	1137100	109890	95321	104370
pmp000275	581.17	139.04	580.158	C30H28O12	[M+H]+	Gambiriin A1	Tannins	Tannin	76250-49-2	1338000	1624800	1494000	2828200	3484300	3893900	887770	814230	1078100
mws0046	579.17	271.06	580.179	C27H32O14	[M-H]-	Naringenin-7-O-Neohesperidoside(Naringin)	Flavonoids	Flavanones	10236-47-2	23027	14382	17806	3333200	3598900	3680600	1104400	1228300	1415600
Zmhn001446	579.21	417.16	580.216	C28H36O13	[M-H]-	Syringaresinol-4'-O-glucoside	Lignans and Coumarins	Lignans	7374-79-0	323290	385020	378390	192520	170990	9	149450	114250	139970
pmb0492	584.28	325	583.268	C34H37N3O6	[M+H]+	N',N'',N'''-p-Coumaroyl-cinnamoyl-caffeoyl spermidine	Alkaloids	Phenolamine	-	339030	278730	371230	125570	163490	152730	43642	60457	50708
Zmzn005445	586.3	61.96	587.311	C33H41N5O5	[M-H]-	Nummularine R	Others	Others	113836-69-4	60952	71486	63778	43693	45255	47741	14503	14613	17062
HJN074	591.15	289.07	592.158	C31H28O12	[M-H]-	Procyanidin A6	Tannins	Proanthocyanidins	-	73127	56607	73589	177660	209260	225580	97313	87526	122250
Lmyp004407	595.14	287.05	594.137	C30H26O13	[M+H]+	Kaempferol-3-O-(2''-p-Coumaroyl)galactoside*	Flavonoids	Flavonols	-	305200	316870	230990	551160	420170	623300	9	9	9
mws1290	593.13	285	594.137	C30H26O13	[M-H]-	Kaempferol-3-O-(6''-p-Coumaroyl)glucoside (Tiliroside)	Flavonoids	Flavonols	20316-62-5	251550	263070	262860	37075	269610	52215	100830	94358	99077
Lmyp004318	595.14	287.06	594.137	C30H26O13	[M+H]+	Kaempferol-3-O-(6''-p-Coumaroyl)galactoside*	Flavonoids	Flavonols	-	342070	343050	359610	629220	778080	697640	35145	31816	39571
Hmjn004446	593.13	285.04	594.137	C30H26O13	[M-H]-	Luteolin-7-O-(6''-caffeoyl)rhamnoside	Flavonoids	Flavones	-	43644	44509	50060	58464	71626	18774	34050	28953	33591
MWSslk254	595.17	287.06	594.158	C27H30O15	[M+H]+	Kaempferol-3-O-glucorhamnoside	Flavonoids	Flavonols	40437-72-7	16106000	16611000	16631000	17428000	7216700	24981000	19204000	19262000	24515000
Lmsp004670	595.17	287.06	594.158	C27H30O15	[M+H]+	Kaempferol-3-O-glucoside-7-O-rhamnoside	Flavonoids	Flavonols	-	13781000	18535000	15159000	17143000	24993000	26465000	6488300	18775000	25927000
pmp000593	595.17	449.1	594.158	C27H30O15	[M+H]+	Luteolin-7-O-rutinoside	Flavonoids	Flavones	3563-98-2	2529900	3272800	3900400	930340	1115600	1001800	690940	1082500	1090100
Zmcp003989	595.16	287.05	594.158	C27H30O15	[M+H]+	Kaempferol-3-O-rhamnosyl(1→2)glucoside	Flavonoids	Flavonols	-	9405600	8674000	9086800	2795700	3576200	2839300	2172500	2912000	3330800
Lmnp002413	595.17	449.11	594.158	C27H30O15	[M+H]+	Luteolin-6-C-glucoside-7-O-rhamnoside	Flavonoids	Flavonoid carbonoside	-	366160	519340	707500	177470	135490	220600	205300	220110	310030
Lmsn002815	593.15	285.04	594.158	C27H30O15	[M-H]-	Kaempferol-3-O-rutinoside(Nicotiflorin)	Flavonoids	Flavonols	17650-84-9	7938100	7507300	9459800	4948300	6096400	6013000	4859500	6029300	5866300
MWSHY0080	595.17	287.06	594.158	C27H30O15	[M+H]+	Luteolin-7-O-neohesperidoside (Lonicerin)	Flavonoids	Flavones	25694-72-8	15572000	19666000	21122000	14994000	24042000	19100000	16251000	13716000	19430000
MWSHY0061	595.16	287.06	594.158	C27H30O15	[M+H]+	Kaempferol-3-O-neohesperidoside	Flavonoids	Flavonols	32602-81-6	20851000	18427000	16757000	17716000	22936000	22260000	18799000	17008000	22528000
Xmzp002453	595.22	127.04	594.215	C25H38O16	[M+H]+	zizybeoside II	Terpenoids	Triterpene Saponin	-	1286000	1610900	1687900	1973200	1571900	1893000	572640	565030	644000
Hmyn006303	593.27	315.05	594.278	C27H47O12P	[M-H]-	LysoPI 18:3	Lipids	Glycerol ester	-	126020	221130	117800	83352	227220	296330	14446	15948	20210
Lmtp004044	597.14	303.04	596.138	C26H28O16	[M+H]+	Quercetin-3-O-apiosyl(1→2)galactoside*	Flavonoids	Flavonols	-	1282000	1647400	2512400	1083800	1219500	1462000	1470500	1850000	1480000
Lmln001951	595.13	300.03	596.138	C26H28O16	[M-H]-	Quercetin-3-O-(6''-O-arabinosyl)glucoside	Flavonoids	Flavonols	-	1442400	1553900	1594200	958560	1203200	1298600	1394300	1851200	1368400
Lmjp002596	597.14	303.05	596.138	C26H28O16	[M+H]+	Quercetin-3-O-sambubioside*	Flavonoids	Flavonols	83048-35-5	1563300	1605400	2254100	1037500	1288000	1379400	1460700	3012800	1246100
MWSHY0092	597.18	289.07	596.174	C27H32O15	[M+H]+	Eriodictyol-7-O-Rutinoside (Eriocitrin)	Flavonoids	Flavanones	13463-28-0	310040	355190	378600	89520	242930	269790	143160	129690	185320
Lmqn009021	597.3	597.3	598.313	C27H51O12P	[M-H]-	PI(18:1/0:0)	Lipids	Glycerol ester	-	1120100	1145600	1136200	1447200	1754300	1557100	1337300	1258200	1342300
Lmqn000780	606.08	384.98	607.082	C17H27N3O17P2	[M-H]-	Uridine 5'-diphospho-N-acetylglucosamine	Nucleotides and derivatives	Nucleotides and derivatives	528-04-1	1906100	1812100	1804900	1146500	1638800	1297200	1083300	888740	871150
mws1661	609.18	301	608.174	C28H32O15	[M+H]+	Diosmetin-7-O-rutinoside (Diosmin)	Flavonoids	Flavones	520-27-4	48096	54178	23311	13973	387160	198510	22008	21803	30668
Lmmp000897	611.14	287.05	610.132	C30H26O14	[M+H]+	Gallocatechin-(4α→8)-gallocatechin	Flavonoids	Flavanols	-	4033300	3930900	5868900	853100	1034500	1099300	1894300	1799100	2199800
Lmyp004516	611.14	147.04	610.132	C30H26O14	[M+H]+	Quercetin-3-O-(2''-O-p-Coumaroyl)galactoside	Flavonoids	Flavonols	-	1411600	1511800	1328500	337500	383650	291250	283290	422930	423970
Lmyp004052	611.14	147.04	610.132	C30H26O14	[M+H]+	Quercetin-3-O-(6''-O-p-Coumaroyl)galactoside	Flavonoids	Flavonols	-	366480	370070	368650	9	9	9	89367	146890	116900
Lmsp004166	611.16	303.05	610.153	C27H30O16	[M+H]+	Quercetin-3-O-glucoside-7-O-rhamnoside	Flavonoids	Flavonols	-	106210000	146080000	130860000	102800000	153430000	149490000	84688000	81750000	91448000
pmb0665	611.16	465.1	610.153	C27H30O16	[M+H]+	Orientin-7-O-glucoside	Flavonoids	Flavonoid carbonoside	-	5703400	7988100	8690800	7815900	8195800	8210400	3706800	4177800	4028300
Lmjp002461	611.16	303.05	610.153	C27H30O16	[M+H]+	Quercetin-3-O-neohesperidoside	Flavonoids	Flavonols	117611-67-3	13450000	15978000	20025000	12365000	17186000	14663000	4292000	7189600	7217300
Lmbp002592	611.16	287.05	610.153	C27H30O16	[M+H]+	Kaempferol-3,7-O-diglucoside	Flavonoids	Flavonols	25615-14-9	4215100	3403000	5851600	1095500	1136400	1175900	1871200	2415300	2642800
mws0059	609.15	301	610.153	C27H30O16	[M-H]-	Quercetin-3-O-rutinoside (Rutin)*	Flavonoids	Flavonols	153-18-4	108780000	126600000	134060000	108980000	132610000	130250000	68520000	76594000	84505000
pmn001583	609.15	300	610.153	C27H30O16	[M-H]-	Quercetin-3-O-robinobioside*	Flavonoids	Flavonols	52525-35-6	151050000	166620000	172650000	160030000	186480000	186050000	100850000	102890000	107870000
Zmjp003031	611.16	449.11	610.153	C27H30O16	[M+H]+	Orientin-2''-O-galactoside	Flavonoids	Flavonoid carbonoside	-	2042600	2103600	2677100	476440	594410	629860	978490	1008700	1203100
Zmxp003107	611.16	287.06	610.153	C27H30O16	[M+H]+	Luteolin-7,3'-di-O-glucoside	Flavonoids	Flavones	52187-80-1	596970	598170	383260	303500	257000	226910	287910	245380	343020
MWSHY0019	611.2	303.09	610.19	C28H34O15	[M+H]+	Hesperetin-7-O-neohesperidoside(Neohesperidin)*	Flavonoids	Flavanones	13241-33-3	670290	904320	1024900	1322700	1471000	1595800	424960	267850	349840
MWSHY0116	611.2	303.09	610.19	C28H34O15	[M+H]+	Hesperetin-7-O-rutinoside (Hesperidin)*	Flavonoids	Flavanones	520-26-3	670290	904320	1024900	1322700	1471000	1595800	424960	267850	349840
Lmpp003662	611.14	303.05	611.14	C30H27O14+	[M]+	Delphinidin-3-O-(6''-O-p-coumaroyl)glucoside	Flavonoids	Anthocyanidins	-	107060000	145460000	131300000	98402000	135250000	141520000	73990000	71609000	76824000
pmb0628	613.18	451.1	612.169	C27H32O16	[M+H]+	Eriodictyol-8-C-glucoside-4'-O-glucoside	Flavonoids	Flavanones	-	91833	118430	126200	9	9	9	63682	96866	37666
Smnp012194	619.39	437.34	618.392	C39H54O6	[M+H]+	2ɑ-hydroxy-3β-trans-p-hydroxycinnamoyloxy oleanolic acid	Terpenoids	Triterpene	-	3594300	3355300	3373800	2226100	2216100	2496900	1308800	1291200	1663100
pmp000781	619.4	437.34	618.392	C39H54O6	[M+H]+	p-Coumaroyleuscaphic acid	Terpenoids	Triterpene	-	1619900	1129600	1331600	1264900	1715000	1635500	980810	823840	1291600
Lmzp010525	619.4	437.34	618.392	C39H54O6	[M+H]+	Querspicatin A	Terpenoids	Triterpene	126240-04-8	3674600	3219600	3056000	2079200	2410200	1752300	1140400	1122900	1440800
Rfmb26201	621.22	417.16	622.226	C30H38O14	[M-H]-	Syringaresinol-4'-O-(6''-acetyl)glucoside	Lignans and Coumarins	Lignans	-	170040	299090	174920	1288700	1096400	1077100	198160	244820	224330
Hmjp002999	625.18	317.06	624.162	C28H32O16	[M+H]+	Isorhamnetin-3-O-rutinoside (Narcissin)*	Flavonoids	Flavonols	604-80-8	1972900	2868200	2740700	1746800	2471400	1557200	3728900	5342100	7570300
HJAP120	625.17	317.07	624.168	C28H32O16	[M+H]+	Rhamnetin-3-O-Rutinoside*	Flavonoids	Flavonols	-	2330300	2676900	2755000	1593300	2270500	2113900	4095800	4464700	5133400
HJN051	623.16	315.05	624.168	C28H32O16	[M-H]-	Tamarixetin-3-O-rutinoside	Flavonoids	Flavonols	-	791520	1147600	1119100	654500	887750	787160	1343700	1531400	1906700
Lmsp004721	625.18	317.07	624.169	C28H32O16	[M+H]+	Tamarixetin-3-O-glucoside-7-O-rhamnoside	Flavonoids	Flavonols	-	1990100	2284100	2576600	1889100	1844400	2475300	4127700	4770900	5940400
Lmmp002963	625.18	317.06	624.169	C28H32O16	[M+H]+	6-C-Methylquercetin-3-O-rutinoside	Flavonoids	Flavonols	-	1972900	2868200	2740700	1746800	2471400	1557200	3728900	5342100	7570300
MWSHY0064	625.17	317.07	624.169	C28H32O16	[M+H]+	Isorhamnetin-3-O-neohesperidoside*	Flavonoids	Flavonols	55033-90-4	2430300	2450200	2265200	2194900	2441400	1891000	3282200	5322100	6732700
Lmmp002463	625.18	317.07	624.169	C28H32O16	[M+H]+	Sexangularetin-3-O-glucoside-7-O-rhamnoside	Flavonoids	Flavonols	-	1768800	2102100	2797000	1832800	2165500	2818900	4169500	4453600	5068900
Lmpp003815	625.16	317.07	625.155	C31H29O14+	[M]+	Petunidin-3-O-(6''-O-p-Coumaroyl)glucoside	Flavonoids	Anthocyanidins	-	1766400	2071900	2927100	2229300	1854200	2028600	5140200	4935600	6148800
pmp001311	627.16	303.1	626.148	C27H30O17	[M+H]+	6-Hydroxykaempferol-7,6-O-Diglucoside	Flavonoids	Flavonols	-	19266000	24025000	21979000	24322000	31808000	32601000	24130000	34066000	28317000
Lmsp003729	627.16	319.05	626.148	C27H30O17	[M+H]+	Myricetin-3-O-rutinoside	Flavonoids	Flavonols	-	95241	209490	246260	100200	138340	223480	126930	94763	75671
Zmcp002666	627.14	303.05	626.148	C27H30O17	[M+H]+	Quercetin-3,7-Di-O-glucoside	Flavonoids	Flavonols	-	12579000	15212000	16133000	15815000	19620000	21364000	16745000	21555000	18758000
Lmtp003677	627.16	303.04	626.148	C27H30O17	[M+H]+	Quercetin-3-O-sophoroside (Baimaside)	Flavonoids	Flavonols	18609-17-1	865770	1081100	863700	589260	614560	529360	1518500	1880400	1542800
Xmzp005698	628.41	114.13	627.399	C34H53N5O6	[M+H]+	daechuine S3	Alkaloids	Alkaloids	-	715040	856040	688540	875850	1128800	1301400	263180	247900	347620
Smnp110489	635.39	453.33	634.387	C39H54O7	[M+H]+	3-O-trans-p-Coumaroyltormentic acid	Terpenoids	Triterpene	-	416280	528980	462330	174830	211790	212060	232000	309550	272450
Lmzp009620	635.39	453.33	634.387	C39H54O7	[M+H]+	2α-Hydroxypyracrenic acid	Terpenoids	Triterpene	-	91873	63525	133020	248010	231750	239290	1184400	2455100	1454300
pmp000782	635.39	435.32	634.387	C39H54O7	[M+H]+	Caffeoylhawthorn acid	Terpenoids	Triterpene	-	524800	574680	759220	137890	164270	150230	267600	281610	269530
Hmyp007792	636.41	495.4	635.414	C32H62NO9P	[M+H]+	PE(oxo-11:0/16:0)	Lipids	Glycerol ester	-	142260	189700	224170	388630	392690	386300	147230	169570	190920
Hmcp001578	641.17	479.11	640.163	C28H32O17	[M+H]+	Isorhamnetin-3,7-O-diglucoside	Flavonoids	Flavonols	6758-51-6	511850	705630	619560	243080	230320	206470	874020	975210	928450
Zmzp005735	648.37	148.11	647.368	C36H49N5O6	[M+H]+	Nummularine A	Others	Others	53947-95-8	10789	14183	16486	87773	109570	123650	9289.6	11830	20620
pmb0578	655.17	207	654.158	C32H30O15	[M+H]+	Luteolin-7-O-(6''-sinapoyl)glucoside	Flavonoids	Flavones	-	71515	105010	85633	50406	59885	64212	29521	36685	23797
Xmzp005879	662.39	148.11	661.383	C37H51N5O6	[M+H]+	Daechuine S9	Alkaloids	Alkaloids	38496-00-3	414960	431010	354930	484620	614580	680220	121340	117390	133370
pmb0530	664.12	136.2	663.109	C21H27N7O14P2	[M+H]+	Nicotinic acid adenine dinucleotide	Nucleotides and derivatives	Nucleotides and derivatives	53-84-9	19117000	17851000	16647000	12611000	11098000	13038000	12963000	11831000	11866000
mws1593	665.21	161	666.222	C24H42O21	[M-H]-	D-Maltotetraose	Others	Saccharides and Alcohols	34612-38-9	115000	75994	102800	46990	47074	45820	91748	51772	53294
mws4163	665.21	485.3	666.222	C24H42O21	[M-H]-	Nystose	Others	Saccharides and Alcohols	13133-07-8	110980	120160	102820	36432	34552	47043	70823	52842	67486
Lmqn000213	665.21	341.11	666.222	C24H42O21	[M-H]-	Stachyose	Others	Saccharides and Alcohols	470-55-3	151660	106090	112220	77466	48921	68810	87142	76690	94083
Hmcp001628	671.18	347.07	670.175	C29H34O18	[M+H]+	Limocitrin-3,7-di-O-glucoside	Flavonoids	Flavonols	-	52120	64368	43996	28419	20607	45349	411740	235900	515880
pmp001276	677.37	677.37	676.367	C33H56O14	[M+H]+	1-Linolenoyl-rac-glycerol-diglucoside	Lipids	Free fatty acids	-	7968100	7634200	2972100	9596600	5046900	7757600	1255500	6134800	6725400
Hmcp001629	697.16	449.1	696.153	C30H32O19	[M+H]+	Kaempferol-3-O-(6''-Malonyl)glucoside-7-O-Glucoside	Flavonoids	Flavonols	-	190640	208830	311900	135160	202110	91887	1029100	987840	859560
pmb0709	713.16	465.2	712.149	C30H32O20	[M+H]+	Quercetin-7-O-(6''-malonyl)glucosyl-5-O-glucoside	Flavonoids	Flavonols	-	78412	80179	95396	15208	31656	12064	177520	212470	156270
HJAP061	743.2	303.05	742.195	C32H38O20	[M+H]+	Quercetin-3-O-(2''-O-arabinosyl)rutinoside	Flavonoids	Flavonols	-	21535000	24378000	29433000	13099000	17512000	16915000	8409300	9041400	7696700
Hmcp001618	743.2	449.1	742.195	C32H38O20	[M+H]+	Quercetin-3-O-(2''-O-Xylosyl)rutinoside	Flavonoids	Flavonols	129235-39-8	422770	509910	461380	243080	313580	430380	102450	157490	152030
pme2651	742.1	620.1	743.075	C21H28N7O17P3	[M-H]-	NADP (Nicotinamide adenine dinucleotide phosphate)	Nucleotides and derivatives	Nucleotides and derivatives	53-59-8	459250	278450	203800	305290	409480	385100	202520	204310	158430
Lnrp102163	757.21	303.05	756.211	C33H40O20	[M+H]+	Quercetin-3-O-rutinoside-7-O-rhamnoside	Flavonoids	Flavonols	-	101490	220810	160100	231940	325890	241980	69690	156410	103330
Lmsp003161	757.22	287.06	756.211	C33H40O20	[M+H]+	Kaempferol-3-O-sophoroside-7-O-rhamnoside	Flavonoids	Flavonols	-	1205400	1484000	1773500	1090300	1510100	1659300	1101100	1248100	1450600
Zjzp091640	767.46	471.35	766.45	C41H66O13	[M+H]+	Hydroxy Iso-jujubogenin-Ara-Rha	Terpenoids	Triterpene Saponin	-	9	9	9	15332	28072	47548	238080	198390	251730
Zmcn004206	771.18	609.14	772.185	C36H36O19	[M-H]-	kaempferol-3-caffeoyldiglucoside	Flavonoids	Flavonols	-	260450	443250	400130	310860	365280	314330	434180	432960	724100
Lmqp002170	773.21	449.11	772.206	C33H40O21	[M+H]+	Kaempferol-3-O-sophorotrioside	Flavonoids	Flavonols	80714-53-0	266500	329660	249750	282230	313700	430030	241210	386860	337380
Lmsp002982	773.21	303.05	772.206	C33H40O21	[M+H]+	Quercetin-3-O-sophoroside-7-O-rhamnoside	Flavonoids	Flavonols	-	2901000	4330800	3438400	3701300	4983400	5377000	4220700	5677700	4531800
Lmmp002755	773.21	303.05	772.206	C33H40O21	[M+H]+	Quercetin-7-O-rutinoside-4'-O-glucoside	Flavonoids	Flavonols	-	190490	169390	9	189800	245360	210070	268600	345420	215810
Zmhp002640	773.21	303.05	772.206	C33H40O21	[M+H]+	6-Hydroxykaempferol-3-O-Rutinoside-6-O-glucoside	Flavonoids	Flavonols	-	1626600	2349000	1576100	1145800	1932000	1506300	2005500	3235000	2827600
Lmhp002062	773.21	303.05	773.213	C33H41O21+	[M]+	Delphinidin-3-O-(2''-O-glucosyl)rutinoside	Flavonoids	Anthocyanidins	-	392440	424000	368360	342810	399590	419150	266830	343170	240960
pmb0619	775.23	612.9	774.222	C33H42O21	[M+H]+	Eriodictyol-6,8-di-C-glucoside-4'-O-glucoside	Flavonoids	Flavanones	-	124810	174660	217790	186330	195280	290210	156980	285470	210510
Hmyp007589	784.47	643.46	783.466	C41H70NO11P	[M+H]+	PE(18:3/18:3+O3)	Lipids	Glycerol ester	-	74089	128700	77413	53219	61504	59727	46449	53475	53687
Hmcp001589	787.23	317.06	786.221	C34H42O21	[M+H]+	Isorhamnetin-3-O-rutinoside-4'-O-glucoside	Flavonoids	Flavonols	111393-97-6	100030	147760	126990	20225	14863	37124	169030	249250	220740
Lmdp004160	789.19	325.09	788.18	C36H36O20	[M+H]+	Quercetin-3-O-(2'''-O-caffeoyl)sophoroside	Flavonoids	Flavonols	-	223230	311160	293700	380790	514680	378460	359490	432390	470260
pmp001312	789.21	303.1	788.201	C33H40O22	[M+H]+	6-Hydroxykaempferol-3,7,6-O-triglycoside	Flavonoids	Flavonols	-	54010	133830	161230	126430	150230	170380	101590	200890	76797
Zjzp091619	797.47	471.35	796.461	C42H68O14	[M+H]+	jujubasaponin VI	Terpenoids	Triterpene Saponin	-	82727	90197	100880	275000	296390	283700	608990	461480	142770
pmn001647	865.2	713.2	866.206	C45H38O18	[M-H]-	Procyanidin C2	Tannins	Proanthocyanidins	37064-31-6	20933000	21452000	19462000	20503000	23951000	27325000	11729000	9097600	13533000
pmb2947	865.2	407.1	866.206	C45H38O18	[M-H]-	Catechin-catechin-catechin	Flavonoids	Flavanols	-	20361000	19945000	16940000	18802000	19589000	26614000	8397700	7068400	9065000
pmn001646	865.2	577.1	866.206	C45H38O18	[M-H]-	Procyanidin C1	Tannins	Proanthocyanidins	37064-30-5	23406000	4629900	5145900	3679800	6259600	5294300	1978600	2231000	2707800
Zjzp091617	897.52	455.35	896.513	C47H76O16	[M+H]+	jujubasaponin I	Terpenoids	Triterpene Saponin	-	51882	89221	94907	456520	565510	478060	47732	41323	50995
Zjzp091639	913.51	767.46	912.508	C47H76O17	[M+H]+	Hydroxy Isojujubogenin-Ara-Rha-Rha-iso	Terpenoids	Triterpene Saponin	-	9	9	9	22552	12025	29900	230750	214070	256370
Zmcn006984	911.5	749.45	912.508	C47H76O17	[M-H]-	Hederagenin-3-O-[β-D-glucosyl-(1-3)-a-L-rhamnosyl-(1-2)-a-L-arabinoside]	Terpenoids	Triterpene Saponin	-	53473	67973	53739	187660	226360	303760	44785	34891	31281
Zjzp091616	913.51	455.35	912.508	C47H76O17	[M+H]+	christinin A/christinin C	Terpenoids	Triterpene Saponin	-	220870	245200	296860	970550	1100900	1006900	133610	97222	152720
Lmzn005438	911.5	749.45	912.508	C47H76O17	[M-H]-	Zizyphus saponin I	Terpenoids	Triterpene Saponin	77943-56-7	48019	59049	58437	210390	226350	255970	42509	30363	35995
Zjzp091612	927.53	781.47	926.524	C48H78O17	[M+H]+	3-O-α-L-rhamnopyranosyl-(1→6)-β-D-glucopyranosyl-jujubogenin-20-O-α-L-rhamnopyranoside	Terpenoids	Triterpene Saponin	-	254290	205880	253250	1421600	1136000	1222800	161520	124210	195650
Xmzp006041	943.53	455.35	942.518	C48H78O18	[M+H]+	Jujubasaponin V	Terpenoids	Triterpene Saponin	-	210020	211900	241930	1169900	1407300	1240500	130070	109730	146150
Lhcp102413	943.52	455.35	942.519	C48H78O18	[M+H]+	3β,16α,28,30-四羟基-11,13(18)-二烯-3β-齐墩果基-β-D-吡喃葡萄糖基-(1→6)-β-D-[α-L-吡喃鼠李糖基-(1→4)-β-D-吡喃葡萄糖苷	Terpenoids	Triterpene Saponin	-	185080	224460	274910	732200	790500	679670	43522	44524	54268
Zjzp091610	943.53	473.36	942.519	C48H78O18	[M+H]+	jujubasaponin IV	Terpenoids	Triterpene Saponin	-	486330	648420	618350	3265600	3892400	2710800	340830	250360	356530
Zjzp091609	961.54	781.47	960.529	C48H80O19	[M+H]+	lotoside I/lotoside II	Terpenoids	Triterpene Saponin	-	9	9	9	9	9	9	259450	136290	226040
Xmzp006829	981.54	733.45	980.534	C51H80O18	[M+H]+	Ziziphin	Terpenoids	Triterpene Saponin	-	28459	21387	30351	153740	142760	119380	3036.1	3111.8	4218.7
Zjzp091608	981.54	733.45	980.534	C51H80O18	[M+H]+	Ziziphin(iso-1)	Terpenoids	Triterpene Saponin	-	28717	34281	29556	171040	120830	136890	3346.9	4137.5	6023.4
Zjzp091658	985.53	473.36	984.529	C50H80O19	[M+H]+	jujubogenin-Glc-Glc-Rha-acetyl(iso-1)	Terpenoids	Triterpene Saponin	-	539220	516100	526520	1815500	1812900	1782900	88010	65720	82848
Zjzp091657	985.54	473.36	984.529	C50H80O19	[M+H]+	jujubogenin-Glc-Glc-Rha-acetyl	Terpenoids	Triterpene Saponin	-	365760	368880	393980	1662700	1701100	1226200	76494	65827	74164
Zjzp091649	999.52	455.35	998.509	C50H78O20	[M+H]+	jujubogenin-Ara-Glc-Rha-malonyl	Terpenoids	Triterpene Saponin	-	59460	56940	72130	463650	478910	458960	64577	37777	59880
Zjzp091650	999.51	455.35	998.509	C50H78O20	[M+H]+	jujubogenin-Ara-Glc-Rha-malonyl(iso-1)	Terpenoids	Triterpene Saponin	-	21301	27654	23618	104990	90332	114040	22171	12984	19609
HJAP144	1019.22	731.16	1018.22	C52H42O22	[M+H]+	Galloylprocyanidin C2	Tannins	Proanthocyanidins	-	28008	58627	37942	40552	71214	94453	51742	45001	76387
Zjzp091646	1029.53	473.36	1028.56	C52H84O20	[M+H]+	lotogenin-Rha-Rha-Glc-Diacetyl	Terpenoids	Triterpene Saponin	-	73453	72415	80554	320200	358380	277420	25487	22634	33080
Zjzp091648	1029.53	473.36	1028.56	C52H84O20	[M+H]+	protojujubogenin-Rha-Rha-Glc-Diacetyl	Terpenoids	Triterpene Saponin	-	31148	34586	33213	174760	187910	161710	17086	26672	37065
Zjzp091606	1045.56	455.35	1044.55	C52H84O21	[M+H]+	Jujuboside B1	Terpenoids	Triterpene Saponin	68144-21-8	148530	161470	166830	210130	251200	329440	103450	79479	91597
mws1390	1043.54	749.5	1044.55	C52H84O21	[M-H]-	Jujuboside B	Terpenoids	Triterpene Saponin	55466-05-2	295880	312780	324330	539240	914420	773020	245020	152470	236970
Zjzp091604	1045.56	455.35	1044.55	C52H84O21	[M+H]+	Zizyphus saponin III	Terpenoids	Triterpene Saponin	-	125260	128680	171270	247380	347620	337580	102720	76215	101330
pmn001428	1085.55	749.3	1086.56	C54H86O22	[M-H]-	Acetyljujuboside B	Terpenoids	Triterpene Saponin	194737-13-8	3131.5	3012.5	2078.8	5404	13449	10554	1660.2	1225.4	3100.1
Zjzp091621	1093.58	931.53	1092.57	C53H88O23	[M+H]+	lotoside I-Ara	Terpenoids	Triterpene Saponin	-	9	9	9	9	9	9	188140	143030	199130
pmn001649	1153.26	1001.2	1154.27	C60H50O24	[M-H]-	Cinnamtannin A2	Tannins	Tannin	86631-38-1	2574800	2572800	2043700	1927600	2325400	2515600	1018100	854010	1191200
pmn001650	1153.26	575.1	1154.27	C60H50O24	[M-H]-	Cinnamtannin B2	Tannins	Tannin	88038-12-4	3927800	5117400	3573700	2914700	3072900	3817400	1562100	1331500	2050400
