# Supplementary material for: Analysis of Metabolites and Metabolic Pathways of Three Chinese Jujube Cultivar
Source: Metabolites. 2023 May 31;13(6):714. doi: 10.3390/metabo13060714 (PMC10305511; doi:10.3390/metabo13060714)
Supplement: Supplementary file 1 [file metabolites-13-00714-s001.zip › Table S10 KEGG pathway enrichment scores of differential metabolites in STZ vs MZ.xlsx]

## Sheet: Sheet1
Table S10 KEGG pathway enrichment scores of differential metabolites in STZ vs. MZ
Kegg_level_1	Kegg_pathway	ko_id	Metabolome_frequency	P_value	DA_score	Up_num	Down_num
Metabolism	Flavonoid biosynthesis	ko00941	27 out of 345 7.82608695652174%	0.010133	-0.37037	1	11
Metabolism	Arginine and proline metabolism	ko00330	17 out of 345 4.92753623188406%	0.0250308	0	4	4
Metabolism	Sphingolipid metabolism	ko00600	4 out of 345 1.15942028985507%	0.0416982	-0.25	1	2
Metabolism	Glycerolipid metabolism	ko00561	2 out of 345 0.579710144927536%	0.0546006	-1	0	2
Metabolism	Arginine biosynthesis	ko00220	10 out of 345 2.89855072463768%	0.0588293	-0.5	0	5
Metabolism	Phenylpropanoid biosynthesis	ko00940	20 out of 345 5.79710144927536%	0.0688439	0.2	6	2
Metabolism	Neomycin, kanamycin and gentamicin biosynthesis	ko00524	5 out of 345 1.44927536231884%	0.0866204	-0.6	0	3
Metabolism	beta-Alanine metabolism	ko00410	11 out of 345 3.18840579710145%	0.0882545	-0.0909091	2	3
Metabolism	Zeatin biosynthesis	ko00908	8 out of 345 2.31884057971015%	0.091353	-0.5	0	4
Metabolism	Alanine, aspartate and glutamate metabolism	ko00250	12 out of 345 3.47826086956522%	0.123973	-0.416667	0	5
Metabolism	Glutathione metabolism	ko00480	12 out of 345 3.47826086956522%	0.123973	0.0833333	3	2
Metabolism	C5-Branched dibasic acid metabolism	ko00660	9 out of 345 2.60869565217391%	0.135641	-0.444444	0	4
Metabolism	Stilbenoid, diarylheptanoid and gingerol biosynthesis	ko00945	3 out of 345 0.869565217391304%	0.138651	0	1	1
Metabolism	D-Arginine and D-ornithine metabolism	ko00472	3 out of 345 0.869565217391304%	0.138651	0	1	1
Metabolism	Linoleic acid metabolism	ko00591	13 out of 345 3.76811594202899%	0.165322	0.384615	5	0
Metabolism	Amino sugar and nucleotide sugar metabolism	ko00520	13 out of 345 3.76811594202899%	0.165322	-0.384615	0	5
Metabolism	Pentose and glucuronate interconversions	ko00040	10 out of 345 2.89855072463768%	0.186848	-0.4	0	4
Metabolism	Lysine biosynthesis	ko00300	7 out of 345 2.02898550724638%	0.210944	-0.428571	0	3
Metabolism	Polyketide sugar unit biosynthesis	ko00523	1 out of 345 0.289855072463768%	0.234783	-1	0	1
Metabolism	Glycosylphosphatidylinositol (GPI)-anchor biosynthesis	ko00563	1 out of 345 0.289855072463768%	0.234783	-1	0	1
Metabolism	Taurine and hypotaurine metabolism	ko00430	4 out of 345 1.15942028985507%	0.235603	-0.5	0	2
Metabolism	Propanoate metabolism	ko00640	4 out of 345 1.15942028985507%	0.235603	-0.5	0	2
Metabolism	Carbon metabolism	ko01200	22 out of 345 6.3768115942029%	0.237514	-0.318182	0	7
Metabolism	Starch and sucrose metabolism	ko00500	8 out of 345 2.31884057971015%	0.282698	-0.375	0	3
Metabolism	Vitamin B6 metabolism	ko00750	8 out of 345 2.31884057971015%	0.282698	-0.375	0	3
Metabolism	Cyanoamino acid metabolism	ko00460	8 out of 345 2.31884057971015%	0.282698	-0.375	0	3
Metabolism	Flavone and flavonol biosynthesis	ko00944	16 out of 345 4.63768115942029%	0.313183	-0.1875	1	4
Metabolism	Histidine metabolism	ko00340	9 out of 345 2.60869565217391%	0.356227	-0.333333	0	3
Metabolism	Nitrogen metabolism	ko00910	2 out of 345 0.579710144927536%	0.414965	-0.5	0	1
Metabolism	Fatty acid metabolism	ko01212	2 out of 345 0.579710144927536%	0.414965	0.5	1	0
Metabolism	Photosynthesis	ko00195	2 out of 345 0.579710144927536%	0.414965	-0.5	0	1
Metabolism	Carbapenem biosynthesis	ko00332	2 out of 345 0.579710144927536%	0.414965	-0.5	0	1
Metabolism	Biosynthesis of secondary metabolites	ko01110	127 out of 345 36.8115942028985%	0.426367	-0.149606	6	25
Metabolism	alpha-Linolenic acid metabolism	ko00592	10 out of 345 2.89855072463768%	0.428818	0.1	2	1
Metabolism	Fatty acid biosynthesis	ko00061	6 out of 345 1.73913043478261%	0.430229	0.333333	2	0
Metabolism	Glycerophospholipid metabolism	ko00564	6 out of 345 1.73913043478261%	0.430229	-0.333333	0	2
Metabolism	Pyrimidine metabolism	ko00240	15 out of 345 4.34782608695652%	0.484484	-0.133333	1	3
Metabolism	2-Oxocarboxylic acid metabolism	ko01210	24 out of 345 6.95652173913043%	0.511202	-0.166667	1	5
Metabolism	Purine metabolism	ko00230	20 out of 345 5.79710144927536%	0.524832	-0.15	1	4
Genetic Information Processing	Sulfur relay system	ko04122	3 out of 345 0.869565217391304%	0.553122	-0.333333	0	1
Metabolism	Inositol phosphate metabolism	ko00562	3 out of 345 0.869565217391304%	0.553122	-0.333333	0	1
Metabolism	Porphyrin and chlorophyll metabolism	ko00860	3 out of 345 0.869565217391304%	0.553122	-0.333333	0	1
Metabolism	Phosphonate and phosphinate metabolism	ko00440	3 out of 345 0.869565217391304%	0.553122	-0.333333	0	1
Metabolism	Fatty acid degradation	ko00071	3 out of 345 0.869565217391304%	0.553122	-0.333333	0	1
Metabolism	Glyoxylate and dicarboxylate metabolism	ko00630	12 out of 345 3.47826086956522%	0.563641	-0.25	0	3
Metabolism	Butanoate metabolism	ko00650	8 out of 345 2.31884057971015%	0.596359	-0.25	0	2
Metabolism	Lysine degradation	ko00310	13 out of 345 3.76811594202899%	0.623565	-0.230769	0	3
Metabolism	Cutin, suberine and wax biosynthesis	ko00073	4 out of 345 1.15942028985507%	0.658961	0.25	1	0
Metabolism	Pantothenate and CoA biosynthesis	ko00770	9 out of 345 2.60869565217391%	0.664968	-0.222222	0	2
Metabolism	Biosynthesis of cofactors	ko01240	52 out of 345 15.0724637681159%	0.722987	-0.173077	1	10
Metabolism	Carbon fixation in photosynthetic organisms	ko00710	10 out of 345 2.89855072463768%	0.724006	-0.2	0	2
Metabolism	Sulfur metabolism	ko00920	5 out of 345 1.44927536231884%	0.73997	-0.2	0	1
Metabolism	Oxidative phosphorylation	ko00190	5 out of 345 1.44927536231884%	0.73997	-0.2	0	1
Metabolism	Biosynthesis of amino acids	ko01230	44 out of 345 12.7536231884058%	0.752695	-0.204545	0	9
Metabolism	Ascorbate and aldarate metabolism	ko00053	16 out of 345 4.63768115942029%	0.768633	-0.1875	0	3
Metabolism	Biosynthesis of unsaturated fatty acids	ko01040	11 out of 345 3.18840579710145%	0.774134	0.181818	2	0
Metabolism	Thiamine metabolism	ko00730	6 out of 345 1.73913043478261%	0.801919	-0.166667	0	1
Metabolism	Nicotinate and nicotinamide metabolism	ko00760	12 out of 345 3.47826086956522%	0.816232	0	1	1
Metabolism	Glycolysis / Gluconeogenesis	ko00010	7 out of 345 2.02898550724638%	0.849248	-0.142857	0	1
Metabolism	Monobactam biosynthesis	ko00261	7 out of 345 2.02898550724638%	0.849248	-0.142857	0	1
Metabolism	Pentose phosphate pathway	ko00030	7 out of 345 2.02898550724638%	0.849248	-0.142857	0	1
Genetic Information Processing	Aminoacyl-tRNA biosynthesis	ko00970	19 out of 345 5.50724637681159%	0.865283	-0.157895	0	3
Metabolism	Biosynthesis of various secondary metabolites - part 2	ko00998	8 out of 345 2.31884057971015%	0.885375	-0.125	0	1
Metabolism	Glucosinolate biosynthesis	ko00966	8 out of 345 2.31884057971015%	0.885375	0.125	1	0
Environmental Information Processing	ABC transporters	ko02010	46 out of 345 13.3333333333333%	0.894164	-0.0869565	2	6
Metabolism	Cysteine and methionine metabolism	ko00270	15 out of 345 4.34782608695652%	0.903893	-0.133333	0	2
Metabolism	Citrate cycle (TCA cycle)	ko00020	9 out of 345 2.60869565217391%	0.912926	-0.111111	0	1
Metabolism	Tropane, piperidine and pyridine alkaloid biosynthesis	ko00960	9 out of 345 2.60869565217391%	0.912926	0.111111	1	0
Metabolism	Galactose metabolism	ko00052	16 out of 345 4.63768115942029%	0.923216	-0.125	0	2
Metabolism	Metabolic pathways	ko01100	251 out of 345 72.7536231884058%	0.937704	-0.0956175	15	39
Metabolism	Tyrosine metabolism	ko00350	11 out of 345 3.18840579710145%	0.949895	-0.0909091	0	1
Metabolism	Phenylalanine metabolism	ko00360	18 out of 345 5.21739130434783%	0.95151	0	1	1
Metabolism	Glycine, serine and threonine metabolism	ko00260	12 out of 345 3.47826086956522%	0.962046	-0.0833333	0	1
