# Supplementary material for: Analysis of Metabolites and Metabolic Pathways of Three Chinese Jujube Cultivar
Source: Metabolites. 2023 May 31;13(6):714. doi: 10.3390/metabo13060714 (PMC10305511; doi:10.3390/metabo13060714)
Supplement: Supplementary file 1 [file metabolites-13-00714-s001.zip › Table S2 Differential metabolites in LZ vs MZ.xlsx]

## Sheet: Sheet1
Table S2 Differential metabolites in LZ vs MZ
Index	Formula	Compounds	Class I	CAS	LZ-1	LZ-2	LZ-3	MZ-1	MZ-2	MZ-3	VIP	p_value	Fold_Change	Log2FC
pme2292	C4H12N2	Putrescine	Alkaloids	110-60-1	4551400	13072000	8526700	77084000	99051000	71006000	1.21302	0.00879906	9.45086	3.24045
pme1841	C5H14N2	Cadaverine	Alkaloids	462-94-2	131140	80199	117360	34437	37322	29193	1.21224	0.0351814	0.307126	-1.7031
pme2433	C4H11NO2	Diethanolamine	Alkaloids	111-42-2	216350	138010	189440	73969	68236	66596	1.20941	0.0387274	0.383967	-1.38095
MWSmce548	C5H11NO2	Betaine	Alkaloids	107-43-7	29606000	16099000	21224000	8908000	8078800	7547500	1.17888	0.06819	0.366572	-1.44783
pme2693	C6H14N2O	N-Acetylputrescine	Alkaloids	18233-70-0	2913600	7982300	6547900	15446000	31974000	19853000	1.10648	0.0675426	3.85656	1.94731
pmb0501	C5H14N4	Agmatine	Alkaloids	306-60-5	4596800	10574000	7337200	22273000	45335000	25216000	1.14407	0.0765479	4.12404	2.04406
pmc0682	C8H8N2	4-Aminoindole	Alkaloids	5192-23-4	3186300	2899400	2665400	9	9	9	1.26137	0.00265586	3.08533e-06	-18.3061
mws0704	C2H8NO4P	O-Phosphorylethanolamine	Alkaloids	1071-23-4	1903100	1704400	2112800	842830	593130	483630	1.20609	0.0013968	0.335575	-1.57529
MWS3020	C7H16N2O	N-Acetylcadaverine	Alkaloids	32343-73-0	142340	176500	138000	90786	56164	70612	1.16455	0.00791884	0.476232	-1.07026
Qmkp093004	C9H7NO	Indole-3-carboxaldehyde	Alkaloids	487-89-8	1707100	1629500	1972300	9158500	6648700	8177900	1.2479	0.012191	4.5179	2.17565
mws0017	C7H19N3	Spermidine	Alkaloids	124-20-9	772110	3471600	1267900	10937000	12512000	9540500	1.14558	0.00155852	5.98546	2.58146
Zmzn002330	C10H9NO	Indole-3-Acetaldehyde	Alkaloids	2591-98-2	6712100	7961000	7255700	3011300	2756000	3262700	1.24682	0.00280205	0.411787	-1.28003
pme2836	C10H11NO2	5-Hydroxytryptophol	Alkaloids	154-02-9	469770	522490	470410	155200	156710	99501	1.22874	0.000172839	0.281274	-1.82995
pmb1754	C5H15NO4P+	O-Phosphocholine	Alkaloids	107-73-3	32300000	32095000	39966000	3277100	3591000	3018800	1.25838	0.00652422	0.0947375	-3.39992
Hmgp002327	C11H9O2N	3-amino-2-naphthoic acid	Alkaloids	-	20488000	19405000	22700000	94249000	75088000	84664000	1.25303	0.00616164	4.05798	2.02076
Hmmp001310	C11H9NO2	3-Indoleacrylic acid	Alkaloids	1204-06-4	22851000	19374000	23638000	93585000	76199000	88063000	1.25178	0.00423121	3.9149	1.96898
pme2244	C11H11NO2	3-Indolepropionic acid	Alkaloids	830-96-6	28856	28752	30679	111390	84383	89563	1.24693	0.0150871	3.23191	1.69239
Lmmp002080	C11H16N2O	N-(4-Aminobutyl)benzamide	Alkaloids	5692-23-9	543330	271880	693950	1508700	1167000	1216500	1.09435	0.00867633	2.57905	1.36684
Zmbp002538	C11H12N2O2	1-Methoxy-indole-3-acetamide	Alkaloids	-	13341000	12620000	14520000	62552000	48126000	59330000	1.25163	0.00923526	4.1997	2.07029
pmb0818	C11H11NO3	Methoxyindoleacetic acid	Alkaloids	3471-31-6	551060	461080	596500	2715700	2137000	2403700	1.24998	0.00558546	4.51089	2.17341
MWStz282	C11H11NO3	3-Hydroxy-3-acetonyloxindole	Alkaloids	33417-17-3	2732600	3963900	3319300	573460	525250	692670	1.24676	0.0149931	0.178855	-2.48313
MWStz152	C11H11NO3	2-(Acetylamino)-3-phenyl-2-propenoic acid	Alkaloids	5469-45-4	2764300	4136200	3371500	614220	520900	660800	1.24718	0.0182939	0.174836	-2.51592
Lmrn003201	C11H11NO3	Indole-3-lactic acid	Alkaloids	1821-52-9	38417000	56286000	47921000	10461000	10817000	13430000	1.23936	0.0174085	0.243353	-2.03888
pmb0494	C15H22N2O4	Sinapoylputrescine	Alkaloids	70185-57-8	344860	351480	403290	187660	157730	151020	1.23677	0.0017592	0.451434	-1.14741
MWSmce223	C19H21NO2	Nuciferine	Alkaloids	475-83-2	627190	429920	609410	2082400	2275300	2174400	1.24273	4.76448e-05	3.9196	1.97071
mws1375	C12H21N3O6	Nicotianamine	Alkaloids	34441-14-0	35620000	28071000	34898000	13105000	10828000	11353000	1.2397	0.00857561	0.35791	-1.48233
mws0983	C20H39NO2	N-Oleoylethanolamine	Alkaloids	111-58-0	430160	402870	441360	201340	232680	162170	1.21538	0.00192898	0.467824	-1.09596
YC512113	C16H22N2O6	Cotinine-glucoside	Alkaloids	-	8355500	6491600	7256400	4086300	3347500	3446700	1.21648	0.010623	0.492252	-1.02253
pmb0770	C20H20N2O4	N-Feruloylserotonin	Alkaloids	68573-23-9	331160	252400	611340	996470	970610	838890	1.09028	0.0242141	2.34829	1.23161
pma0692	C25H31N3O4	N1,N10-Bis(p-coumaroyl)spermidine	Alkaloids	114916-05-1	268160	416540	381190	158870	194700	170950	1.16506	0.0498026	0.492096	-1.02299
pmb0503	C20H30N4O7	N-(4'-O-glycosyl)-p-coumaroyl agmatine	Alkaloids	-	9	9	9	96703	163050	117170	1.26087	0.0235212	13960.1	13.769
HJAP171	C28H44N4O4	Frangulanine	Alkaloids	25350-22-5	12161000	14772000	12917000	4550300	4292500	4803800	1.25254	0.00627578	0.342449	-1.54604
Xmzp004964	C28H44N4O4	Adouetine X	Alkaloids	19542-37-1	11741000	13713000	10939000	4051200	3484300	4496800	1.24138	0.00534794	0.330621	-1.59675
Xmzp005362	C28H42O5N4	daechuine S7	Alkaloids	-	4711600	4295800	3558000	1455400	1347300	1856800	1.22002	0.00712373	0.37082	-1.43121
pmb0492	C34H37N3O6	N',N'',N'''-p-Coumaroyl-cinnamoyl-caffeoyl spermidine	Alkaloids	-	339030	278730	371230	43642	60457	50708	1.24942	0.00780965	0.15653	-2.67549
Xmzp005698	C34H53N5O6	daechuine S3	Alkaloids	-	715040	856040	688540	263180	247900	347620	1.22183	0.00334257	0.38002	-1.39585
Xmzp005879	C37H51N5O6	Daechuine S9	Alkaloids	38496-00-3	414960	431010	354930	121340	117390	133370	1.25178	0.00532628	0.309851	-1.69035
					266984925	285714610	290011738	449062406	453242021	429025572	45.0088	0.585579	14024.2	-14.8854
			Alkaloids		2.80904e+08			4.43777e+08
pme0010	C3H7NO3	L-Serine	Amino acids and derivatives	56-45-1	2019500	1563400	1731600	996210	787900	805270	1.20959	0.00934383	0.487229	-1.03733
mws0216	C5H9NO3	Trans-4-Hydroxy-L-proline	Amino acids and derivatives	51-35-4	11002000	7737200	9678800	4129900	2730100	3044700	1.20633	0.0119027	0.348536	-1.52062
mws0001	C4H8N2O3	L-Asparagine	Amino acids and derivatives	70-47-3	89501000	126640000	106870000	38164000	41300000	34330000	1.23438	0.0199042	0.352291	-1.50516
pme2527	C5H12N2O2	L-Ornithine	Amino acids and derivatives	70-26-8	8221700	14062000	11164000	4436300	5950900	4612500	1.14976	0.0582899	0.448452	-1.15697
mws0219	C4H7NO4	L-Aspartic Acid	Amino acids and derivatives	56-84-8	29294000	37213000	34125000	16335000	14408000	11901000	1.22132	0.0045299	0.423762	-1.23867
Zmdp000972	C4H9NO2S	S-Methyl-L-cysteine	Amino acids and derivatives	1187-84-4	2504000	3464800	3290500	5526500	5729200	7802200	1.16511	0.0321762	2.05824	1.04141
pme0014	C5H9NO4	L-Glutamic acid	Amino acids and derivatives	56-86-0	14337000	8684000	8460700	6471600	4070600	4534700	1.07418	0.0900839	0.47891	-1.06217
mws1550	C6H11NO2S	S-Allyl-L-cysteine	Amino acids and derivatives	21593-77-1	9	9	9	52775	28391	102330	1.25731	0.106655	6796.15	12.7305
pme0124	C7H12N2O3	L-Glycyl-L-proline	Amino acids and derivatives	704-15-4	408400	657000	553100	196430	210680	184540	1.21392	0.0402953	0.365555	-1.45184
pme0008	C6H13N3O3	L-Citrulline	Amino acids and derivatives	372-75-8	3197800	3365200	3372900	1593800	1548700	1536700	1.26021	0.000434579	0.470939	-1.08639
mws0875	C5H10N2O3S	L-Cysteinyl-L-glycine	Amino acids and derivatives	19246-18-5	335820	339090	284590	123160	125790	90079	1.22957	0.00123693	0.353339	-1.50087
pme0075	C7H11NO5	N-Acetyl-L-glutamic acid	Amino acids and derivatives	1188-37-0	309340	441360	279370	132210	128600	147400	1.20246	0.0513477	0.396293	-1.33536
Lmrj002698	C10H16N2O2	Cyclo(Pro-Val)	Amino acids and derivatives	5654-87-5	7962	32426	22533	416160	629680	190490	1.18216	0.0905197	19.6489	4.29638
mws0282	C11H12N2O2	L-Tryptophan	Amino acids and derivatives	73-22-3	1356700	1137800	1376300	6754300	5038800	5775400	1.24969	0.0102744	4.53873	2.18229
pme1228	C11H12N2O3	5-Hydroxy-L-tryptophan	Amino acids and derivatives	56-69-9	79428	118650	97208	383120	355240	351700	1.23966	6.95824e-05	3.69154	1.88422
Lmhp001461	C11H20N2O3	L-Prolyl-L-Leucine	Amino acids and derivatives	52899-07-7	1368400	1544700	1512700	458640	623570	560100	1.23817	0.000233324	0.371076	-1.43021
pmp001257	C15H29NO3	Tridecanoylglycine	Amino acids and derivatives	-	204880	177560	428710	63542	126040	107140	1.02894	0.15808	0.365804	-1.45086
pme1086	C10H17N3O6S	Glutathione reduced form	Amino acids and derivatives	70-18-8	778570	814960	846140	294580	217740	159630	1.21979	0.000976978	0.275427	-1.86026
pme2735	C15H22N6O5S	S-(5'-Adenosyl)-L-methionine	Amino acids and derivatives	29908-03-0	13691000	12048000	11606000	32683000	30022000	22988000	1.21245	0.0261861	2.29463	1.19826
HJAP172	C31H42N4O4	Scutianine C	Amino acids and derivatives	53766-26-0	9	9	9	6032900	3993300	8870200	1.26088	0.0468857	699867	19.4167
					178617518	220041164	195700169	125244127	118025231	108094079
			Amino acids and derivatives		198119617			1.17121e+08
mws1173	C15H12O5	Garbanzol	Flavonoids	1226-22-8	97924	83702	76337	35895	31472	34389	1.24076	0.0118603	0.39446	-1.34205
mws0914	C15H12O5	Pinobanksin	Flavonoids	548-82-3	90748	61913	74894	10603	11494	11544	1.25134	0.0161323	0.147837	-2.75792
pme2960	C15H12O5	Naringenin chalcone; 2',4,4',6'-Tetrahydroxychalcone	Flavonoids	73692-50-9	252600	187680	226600	25213	32015	25550	1.25308	0.00855352	0.124127	-3.01011
pme0088	C15H10O6	Luteolin (5,7,3',4'-Tetrahydroxyflavone)	Flavonoids	491-70-3	221540	81458	69603	23767	37832	29822	1.07532	0.193923	0.245359	-2.02703
mws1094	C15H12O6	Aromadendrin (Dihydrokaempferol)	Flavonoids	480-20-6	354210	353650	385600	132180	127780	161250	1.24438	0.000113648	0.385208	-1.37629
mws0064	C15H12O6	Eriodictyol (5,7,3',4'-Tetrahydroxyflavanone)	Flavonoids	552-58-9	3410600	267630	416460	58989	59022	41307	1.07508	0.328559	0.0389084	-4.68377
pme2954	C15H10O7	Quercetin	Flavonoids	117-39-5	101380	117920	199020	9	9	9	1.26057	0.0437697	6.45439e-05	-13.9194
pme3514	C15H10O7	Morin	Flavonoids	480-16-0	442880	353000	381550	168810	200550	152440	1.22152	0.00506841	0.443169	-1.17407
mws0920	C15H10O7	Tricetin (5,7,3',4',5'-Pentahydroxyflavone)	Flavonoids	520-31-0	217290	16359	54504	9	9	9	1.24202	0.259373	9.37002e-05	-13.3816
Cmsp004086	C16H14O6	Dihydrokaempferide	Flavonoids	137225-59-3	9	9	9	1809000	2022700	2319300	1.26147	0.00516716	227815	17.7975
mws0044	C15H12O7	Taxifolin(Dihydroquercetin)	Flavonoids	480-18-2	2911500	250430	672050	74550	60425	99919	1.06479	0.283426	0.0612664	-4.02876
Lmbp003668	C20H18O10	Kaempferol-3-O-arabinoside	Flavonoids	-	1140200	1648800	1457100	232890	163260	218920	1.24676	0.0132964	0.144855	-2.78732
pmn001637	C20H18O10	Kaempferol-3-O-arabinoside (Juglanin)	Flavonoids	5041-67-8	281150	189250	265260	83388	73878	104810	1.20161	0.0222885	0.356246	-1.48905
pmp000384	C21H22O9	Isoliquiritin	Flavonoids	5041-81-6	151990	116960	134880	494160	1003500	366090	1.15949	0.129244	4.61518	2.20639
Lmlp005572	C21H20O10	Galangin-7-O-glucoside	Flavonoids	-	159510	263760	215360	654980	528280	415650	1.15588	0.0287727	2.50366	1.32404
mws0072	C21H20O10	Apigenin-5-O-glucoside	Flavonoids	28757-27-9	449610	591470	431600	9	9	9	1.26135	0.0104412	1.83339e-05	-15.7351
Lmdp003509	C20H18O11	Quercetin-3-O-xyloside (Reynoutrin)	Flavonoids	549-32-6	9	9	9	144710	154600	149140	1.26147	0.000365938	16609.3	14.0197
HJN087	C21H22O10	Naringenin-4'-O-glucoside	Flavonoids	-	261040	227260	239480	78725	66517	61140	1.2505	0.000543767	0.283577	-1.81819
mws1179	C21H22O10	Naringenin-7-O-glucoside (Prunin)	Flavonoids	529-55-5	549510	401610	395420	91929	77952	91068	1.2468	0.0181699	0.193792	-2.36742
pme1611	C21H22O10	Isohemiphloin	Flavonoids	3682-02-8	2237500	2423000	2308500	626880	651090	409510	1.23632	0.00010339	0.242141	-2.04608
mws1299	C21H20O11	Luteolin-8-C-glucoside (Orientin)	Flavonoids	28608-75-5	464630	436450	443410	163910	145070	254030	1.17664	0.0122518	0.418754	-1.25583
MWSHY0132	C21H20O11	Quercetin-3-O-rhamnoside(Quercitrin)	Flavonoids	522-12-3	40622	93704	87895	297380	259650	314720	1.17432	0.000760704	3.9229	1.97192
pme2459	C21H20O11	Luteolin-7-O-glucoside (Cynaroside)	Flavonoids	5373-11-5	15381000	17235000	22345000	4784900	6252600	7526000	1.2028	0.0180189	0.337758	-1.56594
Lmwp003442	C21H20O11	Amoenin	Flavonoids	-	2445500	3465300	3708900	7541900	7972400	5809800	1.16589	0.0122161	2.21671	1.14842
mws0089	C21H20O11	Kaempferol-7-O-glucoside	Flavonoids	16290-07-6	299510	379670	350040	808700	893430	804500	1.24136	0.00024484	2.43547	1.2842
Lmmn004625	C21H22O11	Dihydrokaempferol-7-O-glucoside	Flavonoids	-	891140	261780	354470	139450	146010	159320	1.03426	0.212648	0.295066	-1.76089
pmb3023	C21H22O11	Eriodictyol-8-C-glucoside	Flavonoids	1023271-51-3	9753500	10732000	11116000	5099700	4641700	5794400	1.23436	0.000625751	0.491616	-1.0244
Hmpn005101	C21H24O11	Sieboldin	Flavonoids	18777-73-6	373130	449910	262430	170110	174870	145750	1.15765	0.0641245	0.45209	-1.14532
Lmmp003767	C21H18O12	Kaempferol-7-O-glucuronide	Flavonoids	-	982430	972510	1070700	333020	310960	450370	1.22853	0.000458467	0.361692	-1.46717
Hmcp002539	C22H22O11	Isorhamnetin-3-O-rhamnoside	Flavonoids	-	214960	331760	284770	9	9	9	1.26132	0.0146595	3.24718e-05	-14.9105
pmn001641	C22H20O12	Kaempferide-3-O-glucuronide	Flavonoids	-	91991	64985	102220	51262	34502	34559	1.13096	0.034709	0.464216	-1.10713
pmp000583	C22H20O12	Diosmetin-7-O-glucuronide	Flavonoids	35110-20-4	4233300	5639100	4109500	1617900	1449300	1367100	1.23914	0.0209735	0.317146	-1.65678
Lmmn003398	C23H22O12	Kaempferol-3-O-(6''-acetyl)glucoside	Flavonoids	-	161500	141100	153660	717350	798990	955980	1.255	0.0102692	5.41866	2.43794
pmb3042	C23H24O12	Tricin-5-O-Glucoside	Flavonoids	32769-00-9	1043200	885770	979210	337380	302100	323930	1.25404	0.00349598	0.331276	-1.59389
pmn001642	C23H20O13	Kaempferol-3-O-(2''-O-acetyl)glucuronide	Flavonoids	-	185260	184300	178910	83627	68407	72106	1.25038	0.000399808	0.408664	-1.29101
pmb3000	C24H24O12	Chrysoeriol-7-O-(6''-acetyl)glucoside	Flavonoids	-	112500	155300	142870	312920	431150	236660	1.13938	0.0719042	2.38812	1.25588
Zmsp004363	C23H22O13	Quercetin-3-O-(6''-O-acetyl)glucoside	Flavonoids	-	798050	1088800	1662700	322110	375760	304530	1.18849	0.0780252	0.282402	-1.82418
pmp000585	C24H22O13	Apigenin-7-O-(6''-malonyl)glucoside	Flavonoids	86546-87-4	140470	138110	149950	64631	64341	80436	1.23188	0.000669282	0.488666	-1.03308
Lmdp004892	C24H22O14	Kaempferol-3-O-(6''-malonyl)galactoside	Flavonoids	-	328070	398160	264470	9	9	9	1.26117	0.0133951	2.72535e-05	-15.1632
pmp000588	C25H24O14	Diosmetin-7-O-(6''-malonyl)glucoside	Flavonoids	-	405870	434410	471730	208470	173500	248210	1.20715	0.0014837	0.480316	-1.05794
pmp000589	C24H22O15	Quercetin-7-O-(6''-malonyl)glucoside	Flavonoids	-	368070	430060	550330	1028000	2253000	1302900	1.15354	0.0979101	3.39936	1.76526
HJAP064	C25H24O15	Isorhamnetin-3-O-(6''-malonyl)glucoside	Flavonoids	-	119490	133130	147130	256060	389000	261420	1.18152	0.0559578	2.26762	1.18118
pma0760	C25H24O15	3'-O-Methyltricetin-7-O-(6''-malonyl)glucoside	Flavonoids	-	77192	125670	129270	208210	317840	226320	1.11957	0.0357849	2.26527	1.17969
Zmhp005139	C25H24O15	Tamarixetin-3-O-(6''-malonyl)glucoside	Flavonoids	-	143960	131890	156860	274260	432030	331820	1.19939	0.0454393	2.39909	1.26249
Lmnp102580	C26H28O14	Apigenin-6-C-(2''-xylosyl)glucoside	Flavonoids	-	223210	174870	231480	60690	94651	144770	1.04397	0.0257058	0.4767	-1.06885
HJN069	C30H24O12	Tetrahydroxyflavan-(4α-8-epicatechin)	Flavonoids	-	873840	716380	847680	178290	181540	222890	1.24937	0.00358304	0.239025	-2.06476
pmp000237	C26H26O15	Apigenin-6-C-(2''-glucuronyl)xyloside	Flavonoids	-	11576000	10653000	8899500	4927800	3995300	5645600	1.19473	0.00698297	0.468018	-1.09536
Lmpp003930	C30H26O12	Apigenin-7-O-(6''-p-Coumaryl)glucoside	Flavonoids	-	3966700	4483500	3628000	1690200	1239900	1727500	1.22163	0.00223731	0.38562	-1.37475
pmb0566	C26H28O15	Luteolin-7-O-glucoside-5-O-arabinoside	Flavonoids	-	348130	311690	332780	109890	95321	104370	1.25602	0.000601376	0.311889	-1.6809
mws0046	C27H32O14	Naringenin-7-O-Neohesperidoside(Naringin)	Flavonoids	10236-47-2	23027	14382	17806	1104400	1228300	1415600	1.25897	0.00532753	67.8855	6.08503
Lmyp004407	C30H26O13	Kaempferol-3-O-(2''-p-Coumaroyl)galactoside*	Flavonoids	-	305200	316870	230990	9	9	9	1.26119	0.00882725	3.16508e-05	-14.9474
mws1290	C30H26O13	Kaempferol-3-O-(6''-p-Coumaroyl)glucoside (Tiliroside)	Flavonoids	20316-62-5	251550	263070	262860	100830	94358	99077	1.26016	4.47463e-05	0.378486	-1.40169
Lmyp004318	C30H26O13	Kaempferol-3-O-(6''-p-Coumaroyl)galactoside*	Flavonoids	-	342070	343050	359610	35145	31816	39571	1.25923	5.48079e-05	0.101971	-3.29377
pmp000593	C27H30O15	Luteolin-7-O-rutinoside	Flavonoids	3563-98-2	2529900	3272800	3900400	690940	1082500	1090100	1.20173	0.020281	0.295116	-1.76065
Zmcp003989	C27H30O15	Kaempferol-3-O-rhamnosyl(1→2)glucoside	Flavonoids	-	9405600	8674000	9086800	2172500	2912000	3330800	1.23129	0.000296385	0.309769	-1.69074
Lmnp002413	C27H30O15	Luteolin-6-C-glucoside-7-O-rhamnoside	Flavonoids	-	366160	519340	707500	205300	220110	310030	1.07963	0.0893359	0.46167	-1.11507
MWSHY0092	C27H32O15	Eriodictyol-7-O-Rutinoside (Eriocitrin)	Flavonoids	13463-28-0	310040	355190	378600	143160	129690	185320	1.21052	0.00196172	0.438932	-1.18793
Lmmp000897	C30H26O14	Gallocatechin-(4α→8)-gallocatechin	Flavonoids	-	4033300	3930900	5868900	1894300	1799100	2199800	1.19436	0.0477443	0.426022	-1.231
Lmyp004516	C30H26O14	Quercetin-3-O-(2''-O-p-Coumaroyl)galactoside	Flavonoids	-	1411600	1511800	1328500	283290	422930	423970	1.23419	0.000136729	0.265808	-1.91154
Lmyp004052	C30H26O14	Quercetin-3-O-(6''-O-p-Coumaroyl)galactoside	Flavonoids	-	366480	370070	368650	89367	146890	116900	1.22396	0.00423857	0.319541	-1.64593
Lmjp002461	C27H30O16	Quercetin-3-O-neohesperidoside	Flavonoids	117611-67-3	13450000	15978000	20025000	4292000	7189600	7217300	1.16267	0.0179372	0.378115	-1.4031
Zmjp003031	C27H30O16	Orientin-2''-O-galactoside	Flavonoids	-	2042600	2103600	2677100	978490	1008700	1203100	1.21361	0.0179434	0.467558	-1.09678
MWSHY0019	C28H34O15	Hesperetin-7-O-neohesperidoside(Neohesperidin)*	Flavonoids	13241-33-3	670290	904320	1024900	424960	267850	349840	1.17345	0.0239825	0.401095	-1.31798
MWSHY0116	C28H34O15	Hesperetin-7-O-rutinoside (Hesperidin)*	Flavonoids	520-26-3	670290	904320	1024900	424960	267850	349840	1.17345	0.0239825	0.401095	-1.31798
Hmjp002999	C28H32O16	Isorhamnetin-3-O-rutinoside (Narcissin)*	Flavonoids	604-80-8	1972900	2868200	2740700	3728900	5342100	7570300	1.07156	0.105596	2.1949	1.13416
Lmsp004721	C28H32O16	Tamarixetin-3-O-glucoside-7-O-rhamnoside	Flavonoids	-	1990100	2284100	2576600	4127700	4770900	5940400	1.19558	0.0282869	2.16602	1.11505
Lmmp002963	C28H32O16	6-C-Methylquercetin-3-O-rutinoside	Flavonoids	-	1972900	2868200	2740700	3728900	5342100	7570300	1.07156	0.105596	2.1949	1.13416
MWSHY0064	C28H32O16	Isorhamnetin-3-O-neohesperidoside*	Flavonoids	55033-90-4	2430300	2450200	2265200	3282200	5322100	6732700	1.08993	0.111837	2.14633	1.10187
Lmmp002463	C28H32O16	Sexangularetin-3-O-glucoside-7-O-rhamnoside	Flavonoids	-	1768800	2102100	2797000	4169500	4453600	5068900	1.17154	0.00459235	2.05342	1.03803
Lmpp003815	C31H29O14+	Petunidin-3-O-(6''-O-p-Coumaroyl)glucoside	Flavonoids	-	1766400	2071900	2927100	5140200	4935600	6148800	1.18328	0.00357444	2.39817	1.26194
pmb0578	C32H30O15	Luteolin-7-O-(6''-sinapoyl)glucoside	Flavonoids	-	71515	105010	85633	29521	36685	23797	1.20707	0.0172831	0.343316	-1.54239
Hmcp001628	C29H34O18	Limocitrin-3,7-di-O-glucoside	Flavonoids	-	52120	64368	43996	411740	235900	515880	1.21995	0.0541474	7.25007	2.85799
Hmcp001629	C30H32O19	Kaempferol-3-O-(6''-Malonyl)glucoside-7-O-Glucoside	Flavonoids	-	190640	208830	311900	1029100	987840	859560	1.22863	0.000531031	4.04361	2.01564
pmb0709	C30H32O20	Quercetin-7-O-(6''-malonyl)glucosyl-5-O-glucoside	Flavonoids	-	78412	80179	95396	177520	212470	156270	1.21154	0.0189503	2.15074	1.10483
HJAP061	C32H38O20	Quercetin-3-O-(2''-O-arabinosyl)rutinoside	Flavonoids	-	21535000	24378000	29433000	8409300	9041400	7696700	1.24151	0.0163812	0.333759	-1.58312
Hmcp001618	C32H38O20	Quercetin-3-O-(2''-O-Xylosyl)rutinoside	Flavonoids	129235-39-8	422770	509910	461380	102450	157490	152030	1.22631	0.000785872	0.295518	-1.75868
pmb2947	C45H38O18	Catechin-catechin-catechin	Flavonoids	-	20361000	19945000	16940000	8397700	7068400	9065000	1.23061	0.00267277	0.428521	-1.22256
					160165389	167681888	181847222	92109216	103504022	115373779
			Flavonoids		1.69898e+08			103662339
HX1341	C9H6O3	7-hydroxy-2H-1-benzopyran-2-one	Lignans and Coumarins	-	13677000	5515000	15456000	2548800	1929600	1296200	1.15554	0.0859967	0.166665	-2.58498
Cmyn001328	C15H16O9	Daphnin	Lignans and Coumarins	486-55-5	14866000	10138000	10700000	21441000	37417000	22442000	1.11486	0.0888737	2.27706	1.18717
mws1015	C15H16O9	Esculin (6,7-DihydroxyCoumarin-6-glucoside)	Lignans and Coumarins	531-75-9	14744000	10335000	10225000	21479000	35770000	22409000	1.12756	0.0735221	2.25634	1.17399
Lmbn001162	C15H16O9	Esculetin-7-O-glucoside	Lignans and Coumarins	-	16093000	9802400	10261000	23140000	37191000	23841000	1.12184	0.055447	2.328	1.21909
pmn001378	C26H32O11	Pinoresinol-4-O-glucoside	Lignans and Coumarins	41607-20-9	61186	80356	125780	38633	39162	40482	1.1101	0.121894	0.442451	-1.17641
Lmyn003971	C26H34O11	Dihydrodehydrodiconiferyl alcohol-4-O-glucoside	Lignans and Coumarins	-	90853	104660	81158	199470	212570	210940	1.23996	0.000429862	2.2517	1.17101
Lmtn003096	C26H36O11	Secoisolariciresinol 4-O-glucoside	Lignans and Coumarins	-	311600	317030	328220	1242700	1693700	1585100	1.25236	0.0127443	4.7254	2.24044
Lmbn001181	C22H28O15	Fraxetin-7,8-di-O-glucoside	Lignans and Coumarins	-	811270	1031300	835750	1988500	2395600	1688900	1.2028	0.021989	2.26747	1.18108
Lmjp101401	C30H30O9	Bismurrangatin	Lignans and Coumarins	-	365580	919610	513690	2300100	2646500	2687400	1.18412	0.00102905	4.24375	2.08534
Lmnn102709	C26H34O12	(-)-olivil 4'-O-bate-D-glucopyranoside	Lignans and Coumarins	-	229230	206120	226710	636980	690880	645380	1.25814	0.00029274	2.98045	1.57553
Zmhn001446	C28H36O13	Syringaresinol-4'-O-glucoside	Lignans and Coumarins	7374-79-0	323290	385020	378390	149450	114250	139970	1.2387	0.00179958	0.371464	-1.42871
					61573009	38834496	49131698	75164633	120100262	76986372
			Lignans and Coumarins		49846401			9.07504e+07
mws0752	C11H22O2	Undecylic Acid	Lipids	112-37-8	3584200	4214500	3751300	16465000	14972000	16738000	1.25672	0.000762127	4.171	2.06039
mws0751	C13H26O2	Tridecanoic Acid	Lipids	638-53-9	23049	25541	23097	74429	68523	59971	1.24845	0.00729937	2.83068	1.50115
mws5045	C12H24O3	12-Hydroxydodecanoic acid	Lipids	505-95-3	47099	52539	47204	84377	149590	84766	1.11622	0.117258	2.17058	1.11808
mws0383	C17H32O2	10-Heptadecenoic Acid	Lipids	29743-97-3	1646400	3408500	3279900	1070900	1163800	1125300	1.10802	0.0994419	0.403129	-1.31069
mws0362	C17H34O2	Heptadecanoic acid	Lipids	506-12-7	9	9	9	717310	794760	644590	1.26135	0.0036179	79876.3	16.2855
MWSslk132	C16H30O4	Hexadecanedioic acid	Lipids	505-54-4	2896900	2880900	2578500	8408100	9963000	7693200	1.24739	0.0111921	3.11912	1.64114
Lmyn007883	C16H32O4	9,16-Dihydroxypalmitic acid	Lipids	38076-49-2	4960700	5080500	4392800	11543000	14589000	10960000	1.23414	0.0186103	2.56977	1.36164
pmn001686	C16H32O4	10,16-Dihydroxypalmitic acid	Lipids	3233-90-7	125600	134370	113230	299050	366320	275910	1.23329	0.0161165	2.52219	1.33467
pmb2786	C18H30O3	9-Hydroxy-10,12,15-octadecatrienoic acid	Lipids	89886-42-0	70602	114670	93573	229220	229120	228010	1.20367	0.00861477	2.4614	1.29948
Zmyn004732	C18H30O3	2R-hydroxy-9Z,12Z,15Z-octadecatrienoic acid	Lipids	-	295040	211890	352590	143900	124510	126700	1.16597	0.0601034	0.459687	-1.12128
Lmbn005443	C18H30O3	13-KODE; (9Z,11E)-13-Oxooctadeca-9,11-dienoic acid	Lipids	54739-30-9	78854	117260	97325	210150	257930	235450	1.20905	0.00181806	2.39753	1.26155
ML10195036	C18H37NO2	3-Dehydrosphinganine	Lipids	16105-69-4	2452300	4800200	3223600	761530	571660	408540	1.21242	0.0492323	0.166257	-2.58851
MWSmce549	C17H34O4	1-Monomyristin	Lipids	589-68-4	55657	98258	59645	183070	179940	128210	1.12428	0.0165556	2.30015	1.20173
MWS80007	C18H32O4	13-Hydroperoxy-9Z,11E-octadecadienoic acid	Lipids	23017-93-8	193510	172710	212960	576910	709490	538450	1.24141	0.0120506	3.15075	1.65569
pmb2804	C18H32O4	13S-Hydroperoxy-9Z,11E-octadecadienoic acid	Lipids	33964-75-9	3697600	2892200	3943800	1507800	1075800	1594000	1.1955	0.00985892	0.396598	-1.33425
pmb2221	C18H39NO3	4-Hydroxysphinganine	Lipids	554-62-1	20835000	24730000	21088000	2547000	2514400	2688000	1.25979	0.00402802	0.116265	-3.10451
Lmhp011562	C21H36O4	1-α-Linolenoyl-glycerol*	Lipids	-	2632200	3467700	2446700	7844900	7788900	5840700	1.20211	0.0110423	2.51264	1.3292
pmb2165	C18H38NO7P	LysoPC 10:0	Lipids	22248-63-1	73600	127520	109430	369800	295790	364740	1.20806	0.00200949	3.31776	1.73021
Lmhp008337	C19H40NO7P	LysoPE 14:0(2n isomer)	Lipids	-	400600	359970	350490	900270	687720	903270	1.22575	0.0194244	2.24224	1.16494
Lmqn009065	C21H41O7P	PA(18:1/0:0)	Lipids	65528-98-5	167990	287140	116790	64047	52414	51865	1.14484	0.115714	0.294317	-1.76456
Lmhp008440	C20H40NO7P	LysoPE 15:1	Lipids	-	207490	261090	207000	119310	108920	90519	1.21157	0.010831	0.471815	-1.08371
Lmhp009769	C22H44NO7P	LysoPE 17:1	Lipids	-	353710	442090	336610	105950	111540	107920	1.2503	0.0142671	0.287361	-1.79907
pmd0130	C22H46NO7P	LysoPC 14:0	Lipids	20559-16-4	4657500	4680700	4376500	13527000	10933000	11965000	1.25002	0.008894	2.65591	1.40921
Lmhp008589	C23H42NO7P	LysoPE 18:3(2n isomer)	Lipids	-	26626000	34517000	21860000	5324100	5182200	5761600	1.24399	0.0262178	0.195992	-2.35114
pmb0874	C23H44NO7P	LysoPE 18:2(2n isomer)	Lipids	-	111560000	135550000	105260000	30896000	33522000	32568000	1.25212	0.0111282	0.275239	-1.86124
pmb2260	C23H46NO7P	LysoPC 15:1	Lipids	-	967070	1099200	965410	488460	398910	530390	1.2243	0.000864538	0.467648	-1.0965
Hmyn007081	C22H43O9P	LysoPG 16:1	Lipids	-	449570	691260	424940	103330	101890	80829	1.23708	0.036614	0.182689	-2.45254
Hmyn007168	C22H45O9P	LysoPG 16:0	Lipids	-	1180800	1206800	1002100	573770	346480	425020	1.19677	0.00182762	0.39687	-1.33326
pmb0863	C24H46NO7P	LysoPC 16:2(2n isomer)	Lipids	-	13578000	16311000	13415000	7095500	6459700	6795500	1.24189	0.0122976	0.46995	-1.08942
Lmqn008024	C24H44NO9P	PS(18:2)	Lipids	-	211160	280330	123270	47114	20199	17484	1.17817	0.054889	0.137935	-2.85794
pmd0151	C28H44NO9P	LysoPS 22:6	Lipids	-	323750	686150	352690	26050	31686	27544	1.24261	0.0671269	0.0625867	-3.998
Hmyn006303	C27H47O12P	LysoPI 18:3	Lipids	-	126020	221130	117800	14446	15948	20210	1.23626	0.052729	0.108838	-3.19975
					204477980	249123127	194722263	112321793	113787140	109079688
			Lipids		216107790			1.1173e+08
pme0152	C5H8N2O2	5,6-Dihydro-5-methyluracil	Nucleotides and derivatives	696-04-8	234220	257860	208320	571360	671380	527390	1.23563	0.00839286	2.52731	1.3376
pme1109	C5H5N5O	Guanine	Nucleotides and derivatives	73-40-5	3245000	2785100	3087300	1136100	1007400	1144000	1.2517	0.00235038	0.360574	-1.47163
mws0976	C9H12N2O6	β-Pseudouridine	Nucleotides and derivatives	1445-07-4	465550	499450	426920	217990	195460	222170	1.24657	0.00281171	0.45665	-1.13084
pme1184	C10H13N5O4	2'-Deoxyguanosine	Nucleotides and derivatives	961-07-9	223870	178100	220060	86541	71417	79961	1.23798	0.00839578	0.382488	-1.38651
Lmqp000329	C8H14N3O7P	5-Aminoimidazole ribonucleotide	Nucleotides and derivatives	25635-88-5	29496000	44234000	29774000	83537000	79846000	77527000	1.2016	0.00590699	2.32754	1.21881
pme1474	C11H15N5O3S	5'-Deoxy-5'-(methylthio)adenosine	Nucleotides and derivatives	2457-80-9	4634700	4133900	4698900	11832000	13321000	11518000	1.25259	0.00262583	2.72293	1.44516
pmb0197	C11H15N5O5	N7-Methylguanosine	Nucleotides and derivatives	20244-86-4	592560	418480	585350	945540	1129600	1411000	1.16803	0.0290199	2.18376	1.12682
Lmcp002302	C12H17N5O5	N6-(2-Hydroxyethyl)adenosine	Nucleotides and derivatives	4338-48-1	2910000	3550400	3604400	7278100	6952800	7674100	1.23778	0.000212216	2.1764	1.12194
pme3967	C12H17N5O5	2-(Dimethylamino)guanosine	Nucleotides and derivatives	2140-67-2	3114400	3649700	3721100	7312200	7576600	7853700	1.24569	0.000102575	2.16901	1.11704
Zmfn000481	C14H22N2O16P2	Uridine-5'-Diphosphate-D-Xylose	Nucleotides and derivatives	3616-06-6	9554600	8585200	7454100	2427200	2112100	2114100	1.251	0.00769257	0.25996	-1.94364
pmb2922	C15H24N2O17P2	Uridine 5'-diphospho-D-glucose	Nucleotides and derivatives	133-89-1	29775000	24258000	24681000	8031700	8591300	6997400	1.24734	0.00626685	0.300079	-1.73659
					84245900	92550190	78461450	123375731	121475057	117068821
			Nucleotides and derivatives		8.50858e+07			1.2064e+08
pme1974	C3H4O3	Pyruvic acid	Organic acids	127-17-3	9	9	9	323750	287380	329350	1.26145	0.00175669	34832.6	15.0882
mws4052	C4H7NO2	1-Aminocyclopropane-1-carboxylic acid	Organic acids	22059-21-8	130270	101000	95608	59113	41863	35160	1.1698	0.0113041	0.416473	-1.2637
Zmgn000217	C5H6O4	Methylenesuccinic acid	Organic acids	97-65-4	95090	203200	149540	282760	362890	356610	1.0997	0.0111602	2.23804	1.16223
MWS1882	C4H7NO4	Iminodiacetic acid	Organic acids	142-73-4	3829000	4182400	4220800	1821500	1824200	1304200	1.22512	0.000563798	0.404661	-1.30521
mws0567	C5H11N3O2	4-Guanidinobutyric acid	Organic acids	463-00-3	119780000	157540000	111290000	45386000	30431000	34094000	1.22478	0.0156431	0.282831	-1.82199
MWS0274	C9H10O3	DL-3-Phenyllactic acid	Organic acids	828-01-3	381570	455150	463760	40589	42116	55230	1.25483	0.00359296	0.106065	-3.23698
Zmgn004439	C10H20O2	Decanoic acid	Organic acids	334-48-5	92083	108030	113330	356190	313650	383770	1.24838	0.00376392	3.36141	1.74907
Lmmn003323	C16H32O3	2-Hydroxyhexadecanoic acid	Organic acids	764-67-0	36420000	57711000	45907000	25945000	20864000	15888000	1.14104	0.0353554	0.447714	-1.15935
					160728022	220300789	162240047	74214902	54167099	52446320
			Organic acids		1.8109e+08			60276107
MWS4305	C4H8O4	Erythrose	Others	583-50-6	9	9	9	3966400	2934400	3097800	1.26128	0.00910763	370319	18.4984
pmb0764	C6H9NOS	4-Methyl-5-thiazoleethanol	Others	137-00-8	93994	105790	94430	30952	20137	27018	1.238	0.000170612	0.265477	-1.91334
Zmgn000173	C5H10O5	D-Ribose	Others	50-69-1	773670	922720	835610	237480	370280	233410	1.21467	0.000836867	0.332216	-1.58981
mws1164	C6H12O6	D-Fructose	Others	57-48-7	8090200	7591900	8680200	4290600	3270600	3994400	1.22676	0.00061794	0.474323	-1.07606
mws1189	C6H10O7	D-Galacturonic acid	Others	685-73-4	2893700	2174900	2768500	1387100	846750	874910	1.17701	0.00590203	0.396672	-1.33398
pme3705	C6H10O7	D-Glucoronic acid	Others	6556-12-3	2266800	1773700	2468500	1103800	714770	850750	1.18791	0.0111041	0.410097	-1.28596
mws2104	C7H14O6	D-Pinitol	Others	10284-63-6	206430	120660	225040	40821	25415	28049	1.21547	0.0390735	0.170766	-2.54991
Lmsn000954	C8H16O6	Dambonitol	Others	523-94-4	1758100	1958800	1745300	656880	863720	484900	1.19889	0.00185584	0.36716	-1.44552
mws2608	C8H15NO6	N-Acetyl-D-galactosamine	Others	1811-31-0	964580	626070	779780	383410	309790	303450	1.19298	0.0356182	0.420451	-1.24999
pma6455	C5H11O8P	Ribulose-5-phosphate	Others	4300-28-1	5136400	5218700	5359500	825710	928620	686760	1.25641	1.38632e-06	0.155339	-2.68651
Zmyn000110	C6H14NO8P	D-Glucosamine 1-phosphate	Others	2152-75-2	5942900	4725700	5278100	1752100	1540400	1454800	1.24853	0.00614455	0.297698	-1.74808
MWS2442	C6H13O9P	D-Fructose 6-Phosphate	Others	643-13-0	192860000	170650000	166400000	70724000	20741000	57894000	1.1042	0.0045167	0.281857	-1.82696
mws0866	C6H13O9P	D-Glucose 6-phosphate	Others	56-73-5	255380000	210800000	198560000	23374000	23536000	14131000	1.24717	0.00596828	0.0918269	-3.44494
mws1090	C6H13O9P	Glucose-1-phosphate	Others	59-56-3	255380000	210800000	198560000	23374000	23536000	14131000	1.24717	0.00596828	0.0918269	-3.44494
Zmpn000095	C6H15O9P	Sorbitol-6-phosphate	Others	20479-58-7	2991900	3366700	2647200	2110000	703250	679690	1.03982	0.0436593	0.387854	-1.36641
MWS0434	C19H28O2	Trans dehydrorosinone	Others	53-43-0	299480	313490	271480	701070	909230	676830	1.23248	0.0215344	2.58593	1.37069
pmb3079	C8H16NO9P	N-Acetyl-D-glucosamine-1-phosphate	Others	6866-69-9	2404400	1548800	3097400	996380	740830	979610	1.13359	0.0795884	0.385332	-1.37583
pmp001267	C21H37NO	2-(Dodecylamino)-3-phenyl-1-propanol	Others	-	191710	251050	199820	18500	37971	30178	1.23087	0.00607206	0.134845	-2.89062
Smnp003048	C16H18O9	8-C-glucosyl-noreugenin	Others	-	1731200	2152500	1886300	670880	556700	610910	1.24946	0.00581027	0.318629	-1.65005
pmp001265	C24H49NO8	2-Amino-4-dihydroxy octadecyl galactoside	Others	-	305880	440950	398480	55508	77989	66796	1.2448	0.0138274	0.174881	-2.51555
Zmzn005445	C33H41N5O5	Nummularine R	Others	113836-69-4	60952	71486	63778	14503	14613	17062	1.25545	0.00237732	0.235343	-2.08717
					739732305	625613925	600319427	136714094	82678465	101253323
			Others		6.55222e+08			1.06882e+08
HJAP104	C7H6O	Benzaldehyde	Phenolic acids	100-52-7	3242300	3699500	3679000	1114100	899450	1150200	1.24874	0.000645708	0.297882	-1.74718
pme0241	C7H6O2	Benzoic acid	Phenolic acids	65-85-0	812800	627980	575290	1274700	1789000	1710000	1.19585	0.0163254	2.36782	1.24356
mws2213	C9H8O2	Cinnamic acid	Phenolic acids	140-10-3	1080000	904120	1044200	291690	244970	264420	1.2533	0.00339068	0.26453	-1.9185
mws0008	C9H10O2	Hydrocinnamic acid	Phenolic acids	501-52-0	870620	796540	822820	1808300	1789100	1778400	1.25906	8.96228e-05	2.15897	1.11035
pme3083	C8H7NO3	2-(Formylamino)benzoic acid	Phenolic acids	3342-77-6	263890	450340	444190	87593	101810	96733	1.2217	0.0409371	0.247005	-2.01739
MWS1839	C9H10O3	Ethylparaben	Phenolic acids	120-47-8	973620	1292500	1161800	384260	436120	304950	1.22933	0.00693687	0.328284	-1.60699
Lmrn003000	C9H10O3	2-Hydroxy-3-phenylpropanoic acid	Phenolic acids	7326-19-4	17646000	22985000	19707000	2617800	2523100	3371500	1.25236	0.00669789	0.141079	-2.82543
Lmmp003042	C8H8O4	Protocatechuic Acid Methyl Ester	Phenolic acids	2150-43-8	525390	829280	674470	312930	252800	302230	1.19223	0.0425979	0.427748	-1.22517
Zmjn002583	C8H8O4	2',4',6'-Trihydroxyacetophenone	Phenolic acids	480-66-0	105540	93986	123990	34813	38518	36540	1.24564	0.0136903	0.339615	-1.55803
mws2212	C9H8O4	Caffeic acid	Phenolic acids	331-39-5	4044100	4672500	5868300	946570	829260	937520	1.25026	0.0173995	0.186038	-2.42633
Lmrn001951	C9H10O4	(S)-2-Hydroxy-3-(4-Hydroxyphenyl)Propanoic Acid	Phenolic acids	23508-35-2	1819300	3374900	2578300	510010	487060	614840	1.22563	0.0437028	0.207386	-2.26961
Hmtn001288	C9H10O4	Methyl 2,4-dihydroxyphenylacetate	Phenolic acids	67828-42-6	9	9	9	30128	47194	32668	1.26077	0.0203937	4073.7	11.9921
pme0422	C10H10O4	Isoferulic Acid	Phenolic acids	25522-33-2	2348100	4915700	3927200	576720	478980	474710	1.2308	0.049653	0.136754	-2.87035
Lmcn002982	C9H10O5	Methyl 3-O-Methyl Gallate	Phenolic acids	3934-86-9	34056	33294	38102	79519	97684	81854	1.24316	0.00867434	2.45663	1.29668
mws1212	C11H12O4	Ferulic acid methyl ester	Phenolic acids	2309-07-1	60147	99483	79456	9	9	9	1.26112	0.0197102	0.00011293	-13.1123
MWSmce332	C11H12O4	3,4-Dimethoxycinnamic acid	Phenolic acids	2316-26-9	1016800	1296600	1088800	381480	350260	389730	1.24951	0.0107416	0.329631	-1.60108
Lmhn003240	C11H10O6	Benzoylmalic acid	Phenolic acids	22138-51-8	70494	63709	46682	408470	445490	384980	1.25065	0.000728702	6.84932	2.77596
mws1521	C13H18O7	Salicin	Phenolic acids	138-52-3	189900	223220	321440	90071	122390	135700	1.11096	0.069732	0.473972	-1.07713
Zmhn001926	C13H16O8	1-O-Salicyloyl-β-D-glucose	Phenolic acids	60517-74-0	20669000	21838000	17035000	44774000	42816000	43610000	1.23905	0.00125726	2.20349	1.13979
Zmhn001358	C13H16O8	4-O-Glucosyl-4-hydroxybenzoic acid	Phenolic acids	-	3392500	4226700	3737900	1377600	1412000	1326400	1.25207	0.00933188	0.362416	-1.46428
Lmsn004674	C15H18O7	1-O-Cinnamoyl-β-D-glucose	Phenolic acids	40004-96-4	179290	124670	138340	8251.9	14619	6266.8	1.23776	0.0123819	0.0658777	-3.92407
Lmtn003441	C15H20O7	2-Acetyl-3-hydroxyphenyl-1-O-glucoside	Phenolic acids	-	15047	54978	11614	9	9	9	1.25246	0.189822	0.000330724	-11.5621
Lmtn002565	C14H18O9	1-O-Vanilloyl-D-Glucose	Phenolic acids	-	568570	703520	724430	291360	267230	244660	1.23888	0.0104003	0.402325	-1.31357
Zmhn001883	C14H18O9	Vanillic acid-4-O-glucoside	Phenolic acids	32142-31-7	18263000	15340000	15777000	4951700	5140200	6605100	1.23647	0.00145454	0.338133	-1.56434
Lmmn003663	C14H18O9	5-Glucosyloxy-2-Hydroxybenzoic acid methyl ester	Phenolic acids	-	559350	710780	623400	213800	211900	230340	1.25003	0.0101165	0.346464	-1.52922
pmb3074	C16H18O8	5-O-p-Coumaroylquinic acid	Phenolic acids	1899-30-5	20290	18660	19067	78221	88486	92917	1.25858	0.00379948	4.47496	2.16188
pmn001421	C16H18O8	3-O-p-Coumaroylquinic acid	Phenolic acids	87099-71-6	21080	19940	21425	81171	100740	92420	1.25678	0.00612874	4.39316	2.13526
Jmwn002620	C15H18O9	Vanillic Acid-4-O-Glucuronide	Phenolic acids	-	32407000	21897000	23448000	9	9	9	1.26115	0.0156005	3.47258e-07	-21.4575
Zmhn001793	C15H18O9	6-O-Caffeoyl-D-glucose*	Phenolic acids	-	9668500	12873000	17124000	7151000	5762200	5769400	1.13586	0.0775689	0.471004	-1.08619
mws2108	C16H18O9	Cryptochlorogenic acid (4-O-Caffeoylquinic acid)	Phenolic acids	905-99-7	106890	107210	120230	39096	45104	34383	1.245	0.000339299	0.354688	-1.49538
pmn001695	C16H20O10	Trihydroxycinnamoylquinic acid	Phenolic acids	-	3499000	4822000	3951900	15279000	15245000	14908000	1.24764	0.000516007	3.70181	1.88823
mws0011	C17H24O9	Syringin	Phenolic acids	118-34-3	4420400	4604300	5012700	17237000	11642000	12847000	1.22819	0.0311627	2.97249	1.57167
Lmmp010562	C24H38O4	Diisooctyl Phthalate	Phenolic acids	27554-26-3	9	9	9	662480	736980	696770	1.26147	0.000947987	77638.1	16.2445
Cmjn004337	C18H26O10	Benzyl-(2''-O-xylosyl)glucoside	Phenolic acids	-	338370	328810	307550	956650	1097200	1063900	1.25739	0.00247851	3.19858	1.67743
Lmyn003028	C19H28O11	Benzyl-β-gentiobioside	Phenolic acids	56775-64-5	3648400	3810100	3105100	16766000	15218000	14736000	1.25523	0.00100539	4.42273	2.14494
Cmzn005251	C21H22O10	6-O-Caffeoylarbutin	Phenolic acids	136172-60-6	1159700	1516900	1331500	574960	461020	534050	1.23459	0.01	0.391714	-1.35213
Lmhn002321	C21H18O12	Vnilloylcaffeoyltartaric acid	Phenolic acids	-	2632000	2712100	2865300	236950	177350	292730	1.25227	8.09132e-05	0.0861244	-3.53743
pmb3064	C22H28O13	3-O-p-Coumaroylquinic acid-O-glucoside	Phenolic acids	-	16602	17197	24005	55068	88233	92529	1.21173	0.0332973	4.07982	2.02851
pmb3061	C22H28O13	5-O-p-Coumaroylquinic acid O-glucoside	Phenolic acids	-	9	9	9	286560	271300	406660	1.26126	0.0172682	35723	15.1246
Lmsn002288	C21H28O14	1-O-Caffeoyl-(6-O-glucosyl)-β-D-glucose	Phenolic acids	-	25338000	29279000	28239000	699420	621630	547600	1.26075	0.00187925	0.022553	-5.47054
					162026073	171363544	165798528	1.22669e+08	112350405	1.16204e+08
			Phenolic acids		1.66396e+08			1.17075e+08
MWSHY0117	C29H24O12	Theaflavin	Tannins	4670-05-7	52658	69242	64341	12639	20317	19279	1.21914	0.00433513	0.28047	-1.83408
pmn001667	C30H26O12	Procyanidin B4	Tannins	29106-51-2	960570	987890	752350	491620	353110	433360	1.19207	0.010477	0.473225	-1.0794
pmn001649	C60H50O24	Cinnamtannin A2	Tannins	86631-38-1	2574800	2572800	2043700	1018100	854010	1191200	1.21083	0.00573167	0.425974	-1.23116
pmn001650	C60H50O24	Cinnamtannin B2	Tannins	88038-12-4	3927800	5117400	3573700	1562100	1331500	2050400	1.1894	0.0183512	0.391793	-1.35184
					7515828	8747332	6434091	3084459	2558937	3694239
					7.56575e+06			3112545
pme3459	C20H28O3	Cafestol	Terpenoids	469-83-0	9	9	9	394930	445150	435960	1.26148	0.00131479	47260.7	15.5284
pmn001381	C15H26O9	Eucommioside	Terpenoids	-	75859	91748	101540	40298	37055	49386	1.20191	0.0115921	0.470891	-1.08653
Hmcp005697	C30H48O	δ-Amyrenone	Terpenoids	20248-08-2	3472600	2721400	3379100	1361600	1249600	950960	1.21917	0.00484695	0.372101	-1.42623
Lssp210085	C30H46O2	3,11-dioxo-β-oleorene	Terpenoids	-	22696000	21549000	11919000	5576300	6081600	5188900	1.18471	0.0609703	0.299957	-1.73717
Lmqp012453	C30H48O2	Ursolaldehyde	Terpenoids	-	1262400	1168100	902020	536060	507070	342980	1.17551	0.0120471	0.415934	-1.26557
Xmzp011441	C30H44O3	zizyberenalic acid	Terpenoids	-	142030	134160	126880	59974	48486	49133	1.24556	0.000165381	0.390982	-1.35483
MWSHY0091	C26H30O7	Obacunone	Terpenoids	751-03-1	604760	455740	391660	176130	215840	170180	1.2016	0.0368415	0.387113	-1.36917
Lmzn006418	C29H42O4	Ceanothenic acid	Terpenoids	5948-16-3	15898000	4022200	5918400	165880	568250	171680	1.19116	0.15251	0.0350565	-4.83418
Lssp210084	C30H48O3	Ursolic acid	Terpenoids	77-52-1	565070	442200	441210	224210	257060	210280	1.21474	0.0173528	0.477432	-1.06663
HJN110	C30H48O3	Betulinic acid	Terpenoids	472-15-1	68142000	66673000	73281000	26701000	32939000	25104000	1.23933	0.000229138	0.407235	-1.29607
pmn001700	C30H48O3	24,30-Dihydroxy-12(13)-enolupinol	Terpenoids	-	69236000	66381000	68875000	27107000	29209000	26495000	1.25826	5.20771e-06	0.40496	-1.30415
pmn001704	C30H46O4	2,3-Dihydroxy-5(6),12(13)-diene-ursolic acid	Terpenoids	-	391130	536550	401650	111840	105630	87862	1.24515	0.0165028	0.229689	-2.12225
Lmsn012627	C30H46O4	2α,3α-Dihydroxyurs-12,18-dien-28-oic acid	Terpenoids	-	391040	540120	413030	122860	116210	87229	1.23758	0.0144014	0.242748	-2.04247
Smnn011202	C30H48O4	2ɑ-hydroxyoleanolic acid	Terpenoids	-	80861	133290	141550	9	9	9	1.26094	0.0247421	7.59064e-05	-13.6854
Lmzn006024	C30H44O5	Zizyberanal acid	Terpenoids	1167421-91-1	56217000	29591000	32296000	8739100	10704000	2585100	1.1104	0.0537553	0.186515	-2.42263
pmp000879	C30H46O5	Ceanothic acid	Terpenoids	21302-79-4	518510	291260	352430	26261	43567	25577	1.23737	0.0337353	0.08209	-3.60665
pmp000444	C30H46O5	27,28-Dicarboxyl ursolic acid	Terpenoids	-	616420	1207200	1176100	459350	463510	325080	1.09299	0.0860455	0.416019	-1.26528
Li512114	C31H50O4	Corosolic Acid Methyl Ester	Terpenoids	4518-70-1	172680	342710	225810	60832	47005	38549	1.21164	0.0563731	0.197499	-2.34009
Hmhn007817	C30H48O5	2α,3α-Dihydroxyursolic acid	Terpenoids	-	2006700	3157600	2174800	1111100	1283600	809820	1.14468	0.047295	0.436637	-1.19549
Lhwp110120	C30H48O5	Hydroxypomolic Acid	Terpenoids	119725-19-8	433990	701610	460890	327700	243030	190300	1.09239	0.0635453	0.476689	-1.06888
Smpn009230	C30H48O5	2α,3α,23-trihydroxyolean-12-en-28-oic acid	Terpenoids	-	10564000	9221300	7644900	20246000	30567000	17240000	1.15553	0.0728099	2.48095	1.31089
Hmjn003948	C30H48O5	Madasiatic acid	Terpenoids	26532-66-1	10922000	9707000	8573900	20734000	31474000	17494000	1.15219	0.0820139	2.38682	1.25509
Lmsn009238	C30H48O6	1β,2α,3α,19α-Tetrahydroxyurs-12-en-28-oic acid	Terpenoids	120211-98-5	142520	161320	101050	31793	35255	19006	1.20853	0.0206446	0.212537	-2.23422
Xmzp002453	C25H38O16	zizybeoside II	Terpenoids	-	1286000	1610900	1687900	572640	565030	644000	1.23822	0.0140572	0.388604	-1.36363
Smnp012194	C39H54O6	2ɑ-hydroxy-3β-trans-p-hydroxycinnamoyloxy oleanolic acid	Terpenoids	-	3594300	3355300	3373800	1308800	1291200	1663100	1.23741	0.000402062	0.412955	-1.27594
Lmzp010525	C39H54O6	Querspicatin A	Terpenoids	126240-04-8	3674600	3219600	3056000	1140400	1122900	1440800	1.23576	0.00186042	0.372264	-1.4256
Lmzp009620	C39H54O7	2α-Hydroxypyracrenic acid	Terpenoids	-	91873	63525	133020	1184400	2455100	1454300	1.23426	0.0532267	17.6612	4.14251
pmp000782	C39H54O7	Caffeoylhawthorn acid	Terpenoids	-	524800	574680	759220	267600	281610	269530	1.21693	0.0393406	0.440491	-1.18282
Zjzp091640	C41H66O13	Hydroxy Iso-jujubogenin-Ara-Rha	Terpenoids	-	9	9	9	238080	198390	251730	1.26139	0.00482856	25488.9	14.6376
Zjzp091619	C42H68O14	jujubasaponin VI	Terpenoids	-	82727	90197	100880	608990	461480	142770	1.04049	0.150404	4.43105	2.14765
Zjzp091639	C47H76O17	Hydroxy Isojujubogenin-Ara-Rha-Rha-iso	Terpenoids	-	9	9	9	230750	214070	256370	1.26146	0.00275881	25970	14.6646
Lhcp102413	C48H78O18	3β,16α,28,30-四羟基-11,13(18)-二烯-3β-齐墩果基-β-D-吡喃葡萄糖基-(1→6)-β-D-[α-L-吡喃鼠李糖基-(1→4)-β-D-吡喃葡萄糖苷	Terpenoids	-	185080	224460	274910	43522	44524	54268	1.24382	0.0186499	0.207925	-2.26587
Zjzp091609	C48H80O19	lotoside I/lotoside II	Terpenoids	-	9	9	9	259450	136290	226040	1.2605	0.0300684	23028.9	14.4912
Xmzp006829	C51H80O18	Ziziphin	Terpenoids	-	28459	21387	30351	3036.1	3111.8	4218.7	1.24683	0.0122015	0.129264	-2.95161
Zjzp091608	C51H80O18	Ziziphin(iso-1)	Terpenoids	-	28717	34281	29556	3346.9	4137.5	6023.4	1.23963	0.00115117	0.145945	-2.7765
Zjzp091658	C50H80O19	jujubogenin-Glc-Glc-Rha-acetyl(iso-1)	Terpenoids	-	539220	516100	526520	88010	65720	82848	1.2558	1.20104e-06	0.149559	-2.74122
Zjzp091657	C50H80O19	jujubogenin-Glc-Glc-Rha-acetyl	Terpenoids	-	365760	368880	393980	76494	65827	74164	1.25918	0.000236933	0.191814	-2.38222
Zjzp091646	C52H84O20	lotogenin-Rha-Rha-Glc-Diacetyl	Terpenoids	-	73453	72415	80554	25487	22634	33080	1.22957	0.000340882	0.358627	-1.47944
Zjzp091621	C53H88O23	lotoside I-Ara	Terpenoids	-	9	9	9	188140	143030	199130	1.26125	0.0092981	19640.7	14.2616
					275026604	229381278	229744656	120553373	1.53716e+08	1.04873e+08
			Terpenoids		2.44718e+08			1.26381e+08
