# Supplementary material for: Analysis of Metabolites and Metabolic Pathways of Three Chinese Jujube Cultivar
Source: Metabolites. 2023 May 31;13(6):714. doi: 10.3390/metabo13060714 (PMC10305511; doi:10.3390/metabo13060714)
Supplement: Supplementary file 1 [file metabolites-13-00714-s001.zip › Table S3 Differential metabolites in LZ vs STZ.xlsx]

## Sheet: Sheet1
Table S3 Differential metabolites in LZ vs STZ
Index	Formula	Compounds	Class I	Class II	CAS	LZ-1	LZ-2	LZ-3	STZ-1	STZ-2	STZ-3	VIP	p_value	Fold_Change	Log2FC
pma6298	C5H5NO	3-Hydroxypyridine	Alkaloids	Pyridine alkaloids	109-00-2	54217	67185	50708	115880	114830	133750	1.24393	0.00149589	2.1176	1.08243
pme1841	C5H14N2	Cadaverine	Alkaloids	Alkaloids	462-94-2	131140	80199	117360	39015	19404	27819	1.20587	0.0227395	0.262362	-1.93037
pme2433	C4H11NO2	Diethanolamine	Alkaloids	Alkaloids	111-42-2	216350	138010	189440	63743	56392	100640	1.15851	0.0235304	0.405986	-1.3005
Zmzp000616	C6H7NO	4-Aminophenol	Alkaloids	Phenolamine	123-30-8	315100	353570	335650	87591	111490	102420	1.27508	0.00018947	0.300204	-1.73598
MWSmce548	C5H11NO2	Betaine	Alkaloids	Alkaloids	107-43-7	29606000	16099000	21224000	9704100	9749400	10862000	1.16082	0.0888595	0.45295	-1.14258
HJKP000649	C8H9NO	N-benzylformamide	Alkaloids	Alkaloids	6343-54-0	2594900	3112900	3446800	7483200	6351400	6894000	1.25044	0.000990448	2.26428	1.17905
pme2268	C7H7NO2	Trigonelline	Alkaloids	Pyridine alkaloids	535-83-1	23085000	22659000	20411000	45246000	42609000	47331000	1.27409	0.000432268	2.04347	1.03102
Qmkp093004	C9H7NO	Indole-3-carboxaldehyde	Alkaloids	Plumerane	487-89-8	1707100	1629500	1972300	15529000	12039000	8893100	1.26543	0.032094	6.86792	2.77987
mws0102	C9H7NO2	Indole-5-carboxylic acid*	Alkaloids	Plumerane	1670-81-1	409620	379940	439970	208640	197840	184970	1.27145	0.00268316	0.481037	-1.05578
pme2836	C10H11NO2	5-Hydroxytryptophol	Alkaloids	Plumerane	154-02-9	469770	522490	470410	131690	140110	158340	1.27879	0.000586511	0.294079	-1.76573
MWStz070	C9H11NO3	N-(2-Hydroxy-4-methoxyphenyl)acetamide	Alkaloids	Phenolamine	58469-06-0	3141700	3855100	4086200	9561800	7882400	8259800	1.25034	0.00302154	2.31923	1.21364
Zmsp000878	C9H11NO3	4-Hydroxy-5-(2-oxo-1-pyrrolidinyl)benzoic acid	Alkaloids	Pyrrole alkaloids	-	2221800	2607800	3141600	6683600	5338900	5594600	1.22817	0.00475661	2.21009	1.14411
pmb1754	C5H15NO4P+	O-Phosphocholine	Alkaloids	Alkaloids	107-73-3	32300000	32095000	39966000	15722000	13922000	12062000	1.25361	0.00754308	0.399632	-1.32326
Hmgp002327	C11H9O2N	3-amino-2-naphthoic acid	Alkaloids	Alkaloids	-	20488000	19405000	22700000	151170000	118600000	101170000	1.27283	0.0193545	5.92622	2.56711
Hmmp001310	C11H9NO2	3-Indoleacrylic acid	Alkaloids	Plumerane	1204-06-4	22851000	19374000	23638000	154240000	120510000	103850000	1.2715	0.0189723	5.7483	2.52313
Zmtn001624	C10H7NO3	N-Acetylisatin	Alkaloids	Plumerane	574-17-4	890160	565570	816770	2074000	1640300	1568300	1.20112	0.00936483	2.32458	1.21697
pme2244	C11H11NO2	3-Indolepropionic acid	Alkaloids	Plumerane	830-96-6	28856	28752	30679	155090	121180	93605	1.25877	0.0339222	4.18946	2.06676
Lmmp002080	C11H16N2O	N-(4-Aminobutyl)benzamide	Alkaloids	Alkaloids	5692-23-9	543330	271880	693950	1469700	1464800	1469000	1.15347	0.015981	2.91785	1.5449
Zmbp002538	C11H12N2O2	1-Methoxy-indole-3-acetamide	Alkaloids	Plumerane	-	13341000	12620000	14520000	103070000	79061000	65506000	1.27082	0.0241343	6.11736	2.61291
pmb0818	C11H11NO3	Methoxyindoleacetic acid	Alkaloids	Plumerane	3471-31-6	551060	461080	596500	4798300	3491600	2908300	1.26724	0.0286975	6.96128	2.79935
Hmyp002656	C11H11NO4	Methyl dioxindole-3-acetate	Alkaloids	Plumerane	57061-18-4	557010	539200	603000	225280	285050	313320	1.23786	0.00121598	0.484725	-1.04476
pmb0508	C14H20N4O2	p-Coumaroylagmatine	Alkaloids	Phenolamine	7295-86-5	227530	686780	853500	136820000	80892000	56644000	1.26233	0.0619731	155.195	7.27794
MWStz039	C17H19NO3	Coclaurine	Alkaloids	Isoquinoline alkaloids	486-39-5	51275000	41882000	47240000	90300000	95880000	126670000	1.2305	0.0308086	2.22832	1.15596
MWSmce223	C19H21NO2	Nuciferine	Alkaloids	Aporphine alkaloids	475-83-2	627190	429920	609410	1355700	1676000	1533700	1.24242	0.00171989	2.73948	1.4539
mws1375	C12H21N3O6	Nicotianamine	Alkaloids	Alkaloids	34441-14-0	35620000	28071000	34898000	12080000	10246000	9462500	1.26368	0.00686103	0.322435	-1.63292
MWSslk241	C19H21NO4	Boldine	Alkaloids	Aporphine alkaloids	476-70-0	7653000	6847900	9503700	2269500	2522100	1357000	1.22784	0.00794186	0.256143	-1.96498
pmb0770	C20H20N2O4	N-Feruloylserotonin	Alkaloids	Plumerane	68573-23-9	331160	252400	611340	1767300	1660500	1667300	1.21373	0.00383329	4.26404	2.09222
pmb0503	C20H30N4O7	N-(4'-O-glycosyl)-p-coumaroyl agmatine	Alkaloids	Phenolamine	-	9	9	9	812250	1209400	667790	1.28509	0.0311098	99608.9	16.604
pmb0492	C34H37N3O6	N',N'',N'''-p-Coumaroyl-cinnamoyl-caffeoyl spermidine	Alkaloids	Phenolamine	-	339030	278730	371230	125570	163490	152730	1.23567	0.0117119	0.446708	-1.1626
						251576032	215313915	253537526	773308949	617955586	575637984
			Alkaloids			240142491			655634173
pme0010	C3H7NO3	L-Serine	Amino acids and derivatives	Amino acids and derivatives	56-45-1	2019500	1563400	1731600	665610	583660	841710	1.23874	0.00492059	0.393448	-1.34575
mws0216	C5H9NO3	Trans-4-Hydroxy-L-proline	Amino acids and derivatives	Amino acids and derivatives	51-35-4	11002000	7737200	9678800	3656400	3552300	3701000	1.25522	0.0251796	0.383901	-1.38119
Zmdp000972	C4H9NO2S	S-Methyl-L-cysteine	Amino acids and derivatives	Amino acids and derivatives	1187-84-4	2504000	3464800	3290500	7385600	6460300	6356400	1.23551	0.00121671	2.18184	1.12554
Zmzn000113	C5H9NO4	L-threo-3-Methylaspartate	Amino acids and derivatives	Amino acids and derivatives	6061-13-8	2358900	2665000	2127900	4840300	5489800	4990000	1.26205	0.000531733	2.14213	1.09905
mws1550	C6H11NO2S	S-Allyl-L-cysteine	Amino acids and derivatives	Amino acids and derivatives	21593-77-1	9	9	9	263130	53646	44875	1.27608	0.233131	13394.5	13.7094
pme3382	C6H11NO4	N-Acetyl-L-threonine	Amino acids and derivatives	Amino acids and derivatives	17093-74-2	272490	267600	207600	491670	795640	386570	1.10608	0.12438	2.23874	1.16268
Lmbp000123	C6H13NO2S	L-Homomethionine	Amino acids and derivatives	Amino acids and derivatives	25148-30-5	136570	109850	119600	29053	55064	50240	1.19108	0.00230121	0.367076	-1.44585
pme0124	C7H12N2O3	L-Glycyl-L-proline	Amino acids and derivatives	Amino acids and derivatives	704-15-4	408400	657000	553100	225010	191210	221600	1.22478	0.0426885	0.394081	-1.34344
pme0008	C6H13N3O3	L-Citrulline	Amino acids and derivatives	Amino acids and derivatives	372-75-8	3197800	3365200	3372900	1071400	947560	916150	1.28128	8.34856e-06	0.295405	-1.75924
mws0875	C5H10N2O3S	L-Cysteinyl-L-glycine	Amino acids and derivatives	Amino acids and derivatives	19246-18-5	335820	339090	284590	108410	144060	138720	1.25086	0.00174802	0.407702	-1.29441
mws0250	C9H11NO3	L-Tyrosine	Amino acids and derivatives	Amino acids and derivatives	60-18-4	6885000	9131700	9234400	21012000	19267000	18418000	1.24769	0.000500494	2.32453	1.21694
pme0075	C7H11NO5	N-Acetyl-L-glutamic acid	Amino acids and derivatives	Amino acids and derivatives	1188-37-0	309340	441360	279370	867160	1240300	697660	1.17887	0.0554689	2.72323	1.44532
pme2743	C10H11NO3	N-Phenylacetylglycine	Amino acids and derivatives	Amino acids and derivatives	500-98-1	59432	60802	82763	149530	169350	143330	1.23565	0.00137666	2.27693	1.18709
mws0282	C11H12N2O2	L-Tryptophan	Amino acids and derivatives	Amino acids and derivatives	73-22-3	1356700	1137800	1376300	10815000	8064500	6860700	1.27048	0.0244075	6.64984	2.73332
pme1228	C11H12N2O3	5-Hydroxy-L-tryptophan	Amino acids and derivatives	Amino acids and derivatives	56-69-9	79428	118650	97208	474860	464010	404310	1.26785	0.000768101	4.54874	2.18547
mws0520	C11H13NO4	N-Acetyl-L-tyrosine	Amino acids and derivatives	Amino acids and derivatives	537-55-3	15492	25778	19890	576870	254000	51547	1.08697	0.215375	14.428	3.8508
Lmhp001670	C11H22N2O3	L-Valyl-L-Leucine	Amino acids and derivatives	Amino acids and derivatives	3989-97-7	773830	699140	699200	334750	365810	373580	1.27336	0.00116423	0.494501	-1.01595
pme2563	C8H14N2O5S	γ-Glu-Cys	Amino acids and derivatives	Amino acids and derivatives	636-58-8	337730	806020	344760	106340	133880	164020	1.14695	0.143349	0.271574	-1.88058
Lmhp001732	C14H18N2O3	L-Prolyl-L-Phenylalanine	Amino acids and derivatives	Amino acids and derivatives	13589-02-1	281110	288350	366890	89297	124490	80408	1.24178	0.00662499	0.314193	-1.67028
pme2890	C8H16N2O4S2	L-Homocystine	Amino acids and derivatives	Amino acids and derivatives	626-72-2	123560	104690	151440	60718	60091	66002	1.22674	0.0395985	0.492009	-1.02324
pmp001257	C15H29NO3	Tridecanoylglycine	Amino acids and derivatives	Amino acids and derivatives	-	204880	177560	428710	9	9	9	1.28403	0.0767439	3.32861e-05	-14.8747
pme1086	C10H17N3O6S	Glutathione reduced form	Amino acids and derivatives	Amino acids and derivatives	70-18-8	778570	814960	846140	256550	301780	320260	1.2741	4.42546e-05	0.360127	-1.47342
						33440561	33975959	35293670	53479667	48718460	45227091
			Amino acids and derivatives			34236730			4.91417e+07
pme0376	C15H12O5	Naringenin (5,7,4'-Trihydroxyflavanone)	Flavonoids	Flavanones	480-41-1	82125	55388	70601	18054	25786	32039	1.19491	0.0148218	0.364603	-1.4556
mws0914	C15H12O5	Pinobanksin	Flavonoids	Flavanonols	548-82-3	90748	61913	74894	16222	26055	32288	1.1913	0.011404	0.327679	-1.60964
pme2960	C15H12O5	Naringenin chalcone; 2',4,4',6'-Tetrahydroxychalcone	Flavonoids	Chalcones	73692-50-9	252600	187680	226600	54599	98400	95588	1.18681	0.0051778	0.372761	-1.42368
pme0088	C15H10O6	Luteolin (5,7,3',4'-Tetrahydroxyflavone)	Flavonoids	Flavones	491-70-3	221540	81458	69603	23461	27591	32396	1.12384	0.186555	0.223961	-2.15868
mws1000	C15H12O6	Fustin	Flavonoids	Flavanonols	20725-03-5	4193500	3529200	3018100	7580100	7684300	8391900	1.24833	0.000780046	2.20247	1.13912
pme2954	C15H10O7	Quercetin	Flavonoids	Flavonols	117-39-5	101380	117920	199020	427220	502830	445080	1.2146	0.00147468	3.28727	1.71689
mws0920	C15H10O7	Tricetin (5,7,3',4',5'-Pentahydroxyflavone)	Flavonoids	Flavones	520-31-0	217290	16359	54504	9	9	9	1.26648	0.259373	9.37002e-05	-13.3816
Cmsp004086	C16H14O6	Dihydrokaempferide	Flavonoids	Flavanonols	137225-59-3	9	9	9	4796000	5692400	5566300	1.28552	0.00272939	594619	19.1816
pmn001637	C20H18O10	Kaempferol-3-O-arabinoside (Juglanin)	Flavonoids	Flavonols	5041-67-8	281150	189250	265260	110640	92546	142260	1.16702	0.0268574	0.469573	-1.09058
mws2186	C20H18O11	Avicularin(Quercetin-3-O-α-L-arabinofuranoside)	Flavonoids	Flavonols	572-30-5	139360	110690	72667	305790	431480	367450	1.21857	0.00755287	3.42319	1.77534
Lmdp003509	C20H18O11	Quercetin-3-O-xyloside (Reynoutrin)	Flavonoids	Flavonols	549-32-6	9	9	9	390600	594540	422980	1.28527	0.0176942	52152.6	15.6705
Lmfn004093	C21H24O10	Phloretin-4'-O-glucoside (Trilobatin)	Flavonoids	Chalcones	4192-90-9	1441400	1170400	1273300	5468200	7264900	7656500	1.27228	0.0137218	5.24815	2.39181
mws2118	C21H24O10	Phloretin-2'-O-glucoside (Phlorizin)	Flavonoids	Chalcones	60-81-1	1066500	1076500	1090700	4672500	4073200	3636800	1.27818	0.00952243	3.8292	1.93704
MWSHY0132	C21H20O11	Quercetin-3-O-rhamnoside(Quercitrin)	Flavonoids	Flavonols	522-12-3	40622	93704	87895	945070	895120	1019200	1.25736	0.000294744	12.8673	3.68564
pme2459	C21H20O11	Luteolin-7-O-glucoside (Cynaroside)	Flavonoids	Flavones	5373-11-5	15381000	17235000	22345000	6508600	5764000	7209500	1.2495	0.0258265	0.354471	-1.49626
Jmgn004021	C21H22O11	6-C-Glucosyl-2-Hydroxynaringenin	Flavonoids	Flavanones	-	16482000	17603000	19962000	5708000	8098900	10376000	1.17883	0.00517505	0.447442	-1.16023
pmb3023	C21H22O11	Eriodictyol-8-C-glucoside	Flavonoids	Flavanones	1023271-51-3	9753500	10732000	11116000	4013100	4775200	6718500	1.18453	0.00992792	0.490698	-1.02709
Lmtn002796	C21H22O11	Aromadendrin-7-O-glucoside	Flavonoids	Flavanonols	28189-90-4	16201000	16120000	18733000	6323700	7496000	9346400	1.22996	0.0016409	0.453757	-1.14001
Zmdn002400	C21H24O11	Epicatechin-3'-O-β-D-glucopyranoside	Flavonoids	Flavanols	-	17121000	12837000	13133000	4450900	6191700	10510000	1.05518	0.0353707	0.490882	-1.02655
Hmcp002539	C22H22O11	Isorhamnetin-3-O-rhamnoside	Flavonoids	Flavonols	-	214960	331760	284770	9	9	9	1.28531	0.0146595	3.24718e-05	-14.9105
pmp000579	C22H22O11	Diosmetin-7-O-galactoside*	Flavonoids	Flavones	-	5809300	7088900	7015700	12528000	14153000	14839000	1.25343	0.0019909	2.08498	1.06003
Hmmp002121	C23H16O11	Isorhamnetin-3-O-gallate	Flavonoids	Flavonols	-	2276700	2799400	2150000	895950	701970	530560	1.23836	0.00457288	0.294554	-1.76339
pma0214	C22H22O12	6-C-Methylquercetin-3-O-glucoside	Flavonoids	Flavonols	-	304150	535860	416760	175630	164410	234200	1.14748	0.0649899	0.456917	-1.12999
mws1454	C23H26O11	Persicoside	Flavonoids	Flavanones	28978-03-2	69840	66134	70053	202230	217660	255520	1.27594	0.00972493	3.27826	1.71293
pmb3042	C23H24O12	Tricin-5-O-Glucoside	Flavonoids	Flavones	32769-00-9	1043200	885770	979210	281210	419860	446820	1.22345	0.00109381	0.394711	-1.34113
Zmsp004363	C23H22O13	Quercetin-3-O-(6''-O-acetyl)glucoside	Flavonoids	Flavonols	-	798050	1088800	1662700	154990	141140	233480	1.24037	0.0564755	0.149205	-2.74463
Lmdp004892	C24H22O14	Kaempferol-3-O-(6''-malonyl)galactoside	Flavonoids	Flavonols	-	328070	398160	264470	50931	71536	121100	1.20092	0.0101435	0.245853	-2.02413
pmb2979	C25H26O14	Hesperetin-7-O-(6''-malonyl)glucoside	Flavonoids	Flavanones	-	168760	196960	183390	59186	84224	96852	1.20957	0.0023609	0.437548	-1.19249
HJAP064	C25H24O15	Isorhamnetin-3-O-(6''-malonyl)glucoside	Flavonoids	Flavonols	-	119490	133130	147130	57635	51777	67390	1.2525	0.00318768	0.442281	-1.17696
pma0760	C25H24O15	3'-O-Methyltricetin-7-O-(6''-malonyl)glucoside	Flavonoids	Flavones	-	77192	125670	129270	21587	56448	36550	1.11177	0.029436	0.344998	-1.53534
Lmnp102580	C26H28O14	Apigenin-6-C-(2''-xylosyl)glucoside	Flavonoids	Flavonoid carbonoside	-	223210	174870	231480	660060	813520	754320	1.26765	0.00288695	3.53882	1.82327
pmp001111	C27H30O14	Violanthin	Flavonoids	Flavonoid carbonoside	40581-17-7	2830000	3008900	2843700	4878400	6176100	6956800	1.23249	0.0349447	2.07441	1.0527
pmb0566	C26H28O15	Luteolin-7-O-glucoside-5-O-arabinoside	Flavonoids	Flavones	-	348130	311690	332780	1159200	1328800	1137100	1.28077	0.00382218	3.65213	1.86874
mws0046	C27H32O14	Naringenin-7-O-Neohesperidoside(Naringin)	Flavonoids	Flavanones	10236-47-2	23027	14382	17806	3333200	3598900	3680600	1.28401	0.000881533	192.207	7.58652
Lmyp004318	C30H26O13	Kaempferol-3-O-(6''-p-Coumaroyl)galactoside*	Flavonoids	Flavonols	-	342070	343050	359610	629220	778080	697640	1.2648	0.013315	2.01482	1.01065
pmp000593	C27H30O15	Luteolin-7-O-rutinoside	Flavonoids	Flavones	3563-98-2	2529900	3272800	3900400	930340	1115600	1001800	1.25208	0.0285431	0.3141	-1.67071
Zmcp003989	C27H30O15	Kaempferol-3-O-rhamnosyl(1→2)glucoside	Flavonoids	Flavonols	-	9405600	8674000	9086800	2795700	3576200	2839300	1.27023	6.79665e-05	0.339066	-1.56036
Lmnp002413	C27H30O15	Luteolin-6-C-glucoside-7-O-rhamnoside	Flavonoids	Flavonoid carbonoside	-	366160	519340	707500	177470	135490	220600	1.18037	0.0624349	0.33494	-1.57802
Lmmp000897	C30H26O14	Gallocatechin-(4α→8)-gallocatechin	Flavonoids	Flavanols	-	4033300	3930900	5868900	853100	1034500	1099300	1.26227	0.0276349	0.215924	-2.2114
Lmyp004516	C30H26O14	Quercetin-3-O-(2''-O-p-Coumaroyl)galactoside	Flavonoids	Flavonols	-	1411600	1511800	1328500	337500	383650	291250	1.2755	0.000398027	0.238105	-2.07033
Lmyp004052	C30H26O14	Quercetin-3-O-(6''-O-p-Coumaroyl)galactoside	Flavonoids	Flavonols	-	366480	370070	368650	9	9	9	1.28557	8.02892e-06	2.443e-05	-15.321
Lmbp002592	C27H30O16	Kaempferol-3,7-O-diglucoside	Flavonoids	Flavonols	25615-14-9	4215100	3403000	5851600	1095500	1136400	1175900	1.25229	0.0430046	0.252997	-1.98281
Zmjp003031	C27H30O16	Orientin-2''-O-galactoside	Flavonoids	Flavonoid carbonoside	-	2042600	2103600	2677100	476440	594410	629860	1.26751	0.0106464	0.24925	-2.00433
Zmxp003107	C27H30O16	Luteolin-7,3'-di-O-glucoside	Flavonoids	Flavones	52187-80-1	596970	598170	383260	303500	257000	226910	1.14713	0.0554172	0.498866	-1.00328
pmb0628	C27H32O16	Eriodictyol-8-C-glucoside-4'-O-glucoside	Flavonoids	Flavanones	-	91833	118430	126200	9	9	9	1.28545	0.00849928	8.02466e-05	-13.6052
Hmcp001578	C28H32O17	Isorhamnetin-3,7-O-diglucoside	Flavonoids	Flavonols	6758-51-6	511850	705630	619560	243080	230320	206470	1.2582	0.0176033	0.37009	-1.43405
pmb0709	C30H32O20	Quercetin-7-O-(6''-malonyl)glucosyl-5-O-glucoside	Flavonoids	Flavonols	-	78412	80179	95396	15208	31656	12064	1.19907	0.00140037	0.232012	-2.10773
Hmcp001589	C34H42O21	Isorhamnetin-3-O-rutinoside-4'-O-glucoside	Flavonoids	Flavonols	111393-97-6	100030	147760	126990	20225	14863	37124	1.21833	0.00802835	0.192678	-2.37573
						123792717	124156595	140021847	84148284	97002498	109829727
			Flavonoids			1.29324e+08			96993503
HX1341	C9H6O3	7-hydroxy-2H-1-benzopyran-2-one	Lignans and Coumarins	Coumarins	-	13677000	5515000	15456000	1330000	1517800	2347600	1.19392	0.0834853	0.149948	-2.73747
Qmkp093003	C10H8O4	Scopoletin (7-Hydroxy-6-methoxycoumarin)	Lignans and Coumarins	Coumarins	92-61-5	461780	308320	308850	56592	96611	125980	1.19647	0.0229052	0.258754	-1.95035
Hmcp002123	C10H8O4	Isoscopoletin (6-Hydroxy-7-Methoxycoumarin)	Lignans and Coumarins	Coumarins	776-86-3	3014700	2224900	2672200	537870	602350	880150	1.24712	0.00552104	0.255362	-1.96939
HX1363	C10H8O4	isoscopoletin	Lignans and Coumarins	Coumarins	-	3616700	2596300	2884400	723350	730950	1157000	1.23472	0.00887895	0.287038	-1.80069
Zmln002252	C10H8O6	Sideretin (5,7,8-Trihydroxy-6-methoxycoumarin)	Lignans and Coumarins	Coumarins	-	118270	315630	267370	68224	89551	60828	1.10896	0.110658	0.311724	-1.68166
pmn001378	C26H32O11	Pinoresinol-4-O-glucoside	Lignans and Coumarins	Lignans	41607-20-9	61186	80356	125780	201190	205450	247530	1.15965	0.00709655	2.44712	1.29109
Lmyn003971	C26H34O11	Dihydrodehydrodiconiferyl alcohol-4-O-glucoside	Lignans and Coumarins	Lignans	-	90853	104660	81158	233390	197530	138840	1.15983	0.0636467	2.05934	1.04218
Lmtn003096	C26H36O11	Secoisolariciresinol 4-O-glucoside	Lignans and Coumarins	Lignans	-	311600	317030	328220	1155700	802150	612560	1.1995	0.0773792	2.68632	1.42563
Rfmb26201	C30H38O14	Syringaresinol-4'-O-(6''-acetyl)glucoside	Lignans and Coumarins	Lignans	-	170040	299090	174920	1288700	1096400	1077100	1.25417	0.000756694	5.37567	2.42644
						21522129	11761286	22298898	5595016	5338792	6647588
			Lignans and Coumarins			1.85274e+07			5.86047e+06
mws0752	C11H22O2	Undecylic Acid	Lipids	Free fatty acids	112-37-8	3584200	4214500	3751300	43194000	41166000	39937000	1.28419	0.000414582	10.7616	3.42783
mws0751	C13H26O2	Tridecanoic Acid	Lipids	Free fatty acids	638-53-9	23049	25541	23097	104490	103570	100540	1.28403	2.55431e-06	4.30483	2.10595
Zmjn003398	C12H20O4	2-Dodecenedioic acid	Lipids	Free fatty acids	6402-36-4	1627700	1561800	1919800	534380	550820	754260	1.24956	0.00220002	0.360022	-1.47384
mws0362	C17H34O2	Heptadecanoic acid	Lipids	Free fatty acids	506-12-7	9	9	9	1485600	1696100	1548800	1.28555	0.00156046	175204	17.4187
pmb2786	C18H30O3	9-Hydroxy-10,12,15-octadecatrienoic acid	Lipids	Free fatty acids	89886-42-0	70602	114670	93573	46849	29799	26815	1.17684	0.0274055	0.371041	-1.43035
Lmbn005443	C18H30O3	13-KODE; (9Z,11E)-13-Oxooctadeca-9,11-dienoic acid	Lipids	Free fatty acids	54739-30-9	78854	117260	97325	45865	37189	30285	1.21463	0.0205307	0.386244	-1.37242
Lmbn005662	C18H32O3	9(10)-EpOME;(9R,10S)-(12Z)-9,10-Epoxyoctadecenoic acid	Lipids	Free fatty acids	16833-56-0	260230	267330	277880	112470	54077	63280	1.21666	0.00564741	0.285343	-1.80923
ML10195036	C18H37NO2	3-Dehydrosphinganine	Lipids	Sphingolipids	16105-69-4	2452300	4800200	3223600	42964	53830	97891	1.27085	0.0382547	0.0185837	-5.74982
MWS4295	C18H36O3	DL-2-hydroxystearic acid	Lipids	Free fatty acids	629-22-1	382790	431450	466290	191030	145250	159110	1.2598	0.00208763	0.386863	-1.3701
Zmyn005384	C18H36O3	2R-Hydroxyoctadecanoic Acid	Lipids	Free fatty acids	26633-48-7	366950	436820	437930	188380	146540	155380	1.26016	0.00229675	0.394862	-1.34058
MWSmce549	C17H34O4	1-Monomyristin	Lipids	Free fatty acids	589-68-4	55657	98258	59645	28607	34182	34520	1.15045	0.10128	0.455652	-1.134
pmb2804	C18H32O4	13S-Hydroperoxy-9Z,11E-octadecadienoic acid	Lipids	Free fatty acids	33964-75-9	3697600	2892200	3943800	1181900	1103400	1577800	1.23648	0.00948965	0.366741	-1.44717
pmb2221	C18H39NO3	4-Hydroxysphinganine	Lipids	Sphingolipids	554-62-1	20835000	24730000	21088000	6937800	8112800	8705300	1.26809	0.00305802	0.356412	-1.48838
Lmbn004240	C18H34O5	9,10-Dihydroxy-12,13-epoxyoctadecanoic acid	Lipids	Free fatty acids	-	2592100	3024900	3214600	503410	502660	809260	1.25863	0.00130099	0.205549	-2.28244
Lmhp011388	C21H36O4	2-α-Linolenoyl-glycerol*	Lipids	Glycerol ester	55268-58-1	6577100	10262000	6747900	1789700	2583500	1541200	1.22946	0.0322718	0.250748	-1.99569
Lmhp012042	C21H38O4	2-Linoleoylglycerol*	Lipids	Glycerol ester	3443-82-1	259500	312220	201860	70221	102430	79184	1.22974	0.0241629	0.325545	-1.61907
pmb0864	C19H40NO7P	LysoPE 14:0	Lipids	LPE	-	15469000	14064000	13652000	3414500	3390800	3989000	1.27982	0.000975584	0.249955	-2.00026
Lmqn009065	C21H41O7P	PA(18:1/0:0)	Lipids	Glycerol ester	65528-98-5	167990	287140	116790	281960	1052500	1122100	1.02125	0.140459	4.29529	2.10275
Lmhp008273	C20H40NO7P	LysoPE 15:1(2n isomer)	Lipids	LPE	-	246520	357510	218100	773940	1661600	1875900	1.19743	0.072585	5.24423	2.39073
Lmhp009034	C21H42NO7P	LysoPE 16:1	Lipids	LPE	-	183590000	182630000	176660000	89923000	79484000	85542000	1.27918	3.07105e-05	0.469623	-1.09042
Lmhp009769	C22H44NO7P	LysoPE 17:1	Lipids	LPE	-	353710	442090	336610	83799	109890	186790	1.17847	0.00513252	0.33599	-1.57351
Lmhp008589	C23H42NO7P	LysoPE 18:3(2n isomer)	Lipids	LPE	-	26626000	34517000	21860000	5453100	12915000	16725000	1.01905	0.0327872	0.422793	-1.24198
pmb0881	C23H44NO7P	LysoPE 18:2	Lipids	LPE	-	19821000	20259000	18167000	8704300	8908200	9203300	1.2794	0.00250844	0.460381	-1.1191
pmb2260	C23H46NO7P	LysoPC 15:1	Lipids	LPC	-	967070	1099200	965410	303830	421910	355190	1.26023	0.000441974	0.356545	-1.48784
pmb2319	C23H48NO7P	LysoPC 15:0	Lipids	LPC	108273-89-8	452790	536800	432900	1133400	1666500	2193600	1.22007	0.058742	3.51039	1.81163
Lmhp009129	C23H48NO7P	LysoPC 15:0(2n isomer)	Lipids	LPC	-	611610	708980	544090	1457500	2175700	2839500	1.21564	0.0594192	3.47121	1.79544
Hmyn007081	C22H43O9P	LysoPG 16:1	Lipids	Glycerol ester	-	449570	691260	424940	9	9	9	1.28506	0.0254939	1.72439e-05	-15.8236
pmd0132	C24H50NO7P	LysoPC 16:0(2n isomer)	Lipids	LPC	-	11181000	10864000	9237900	15158000	21512000	26328000	1.14701	0.0775924	2.01382	1.00993
Lmhp008718	C25H48NO7P	LysoPC 17:2	Lipids	LPC	-	318480	373870	302080	568330	756590	907020	1.20183	0.046289	2.24444	1.16636
Lmhp009590	C25H50NO7P	LysoPC 17:1	Lipids	LPC	-	675720	758930	680850	3345300	2554800	2387100	1.26917	0.0193094	3.91737	1.96989
pmb2406	C25H52NO7P	LysoPC 17:0	Lipids	LPC	50930-23-9	174640	184030	170560	554580	759140	766570	1.2694	0.0173125	3.93079	1.97482
Lmhp010515	C25H52NO7P	LysoPC 17:0(2n isomer)	Lipids	LPC	-	211870	236740	206120	639590	883240	1075300	1.25205	0.0352192	3.96825	1.9885
pmb0854	C26H48NO7P	LysoPC 18:3	Lipids	LPC	-	4278200	5140100	4472000	2888800	2092300	1850000	1.19465	0.00496224	0.491789	-1.02389
pmb0865	C26H48NO7P	LysoPC 18:3(2n isomer)	Lipids	LPC	-	4278200	5140100	4472000	2888800	2092300	1850000	1.19465	0.00496224	0.491789	-1.02389
pmd0136	C26H54NO7P	LysoPC 18:0(2n isomer)	Lipids	LPC	-	9	9	9	2448100	3099500	3061300	1.28547	0.0053658	318848	18.2825
Lmhp007598	C27H52NO7P	LysoPC 19:2(2n isomer)	Lipids	LPC	-	1107600	1126500	1224700	1569500	2507300	2993600	1.11411	0.101258	2.04418	1.03152
Lmhp010908	C27H54NO7P	LysoPC 19:1	Lipids	LPC	-	177510	266350	186360	447270	910720	1130900	1.16401	0.0887076	3.94924	1.98158
pmd0146	C28H54NO7P	LysoPC 20:2(2n isomer)	Lipids	LPC	-	108150	147230	107120	380720	822940	1052800	1.20563	0.0846338	6.22472	2.63801
Hmyp007792	C32H62NO9P	PE(oxo-11:0/16:0)	Lipids	Glycerol ester	-	142260	189700	224170	388630	392690	386300	1.21081	0.0128893	2.09955	1.07008
						314272540	333309697	300208318	199264624	206591776	223441904
			Lipids			315930185			2.09766e+08
MWS2027	C4H4N2O3	Barbituric acid;Malonylurea;2,4,6-Pyrimidinetrione	Nucleotides and derivatives	Nucleotides and derivatives	67-52-7	3956200	4501000	5065900	13452000	10850000	13285000	1.26031	0.00534159	2.77947	1.47481
pme0033	C5H4N4O	Hypoxanthine	Nucleotides and derivatives	Nucleotides and derivatives	68-94-0	1746200	1291700	1768300	514350	807080	920570	1.14012	0.0138968	0.466481	-1.10011
pme0256	C5H4N4O2	Xanthine	Nucleotides and derivatives	Nucleotides and derivatives	69-89-6	1428700	1023900	1700300	441900	249330	730090	1.10371	0.0234618	0.342248	-1.54689
MWS2984	C4H4N6O	8-Azaguanine	Nucleotides and derivatives	Nucleotides and derivatives	134-58-7	6355000	2459900	7025500	1895900	1344100	1708600	1.07834	0.123634	0.312404	-1.67852
ML10180524	C9H13N3O5	Cytarabine	Nucleotides and derivatives	Nucleotides and derivatives	147-94-4	158480	201990	203220	571890	514680	466830	1.26019	0.00265568	2.75577	1.46246
mws0668	C10H12N4O6	Xanthosine	Nucleotides and derivatives	Nucleotides and derivatives	146-80-5	1136000	1101300	915790	1919200	2320000	2181000	1.2499	0.00314386	2.03616	1.02585
Lmqp000329	C8H14N3O7P	5-Aminoimidazole ribonucleotide	Nucleotides and derivatives	Nucleotides and derivatives	25635-88-5	29496000	44234000	29774000	122320000	131750000	109340000	1.25389	0.000645382	3.51107	1.81191
Lmcp002302	C12H17N5O5	N6-(2-Hydroxyethyl)adenosine	Nucleotides and derivatives	Nucleotides and derivatives	4338-48-1	2910000	3550400	3604400	12813000	11862000	13852000	1.27507	0.00128954	3.8279	1.93655
pme3967	C12H17N5O5	2-(Dimethylamino)guanosine	Nucleotides and derivatives	Nucleotides and derivatives	2140-67-2	3114400	3649700	3721100	11882000	13609000	16004000	1.27043	0.0115221	3.95748	1.98458
mws0874	C10H14N5O7P	3'-Adenylic Acid	Nucleotides and derivatives	Nucleotides and derivatives	84-21-9	155140	185590	120570	70659	82840	58642	1.18528	0.0349124	0.459876	-1.12068
pme2117	C10H15N5O10P2	Adenosine 5'-diphosphate	Nucleotides and derivatives	Nucleotides and derivatives	58-64-0	730540	752460	1023700	2491200	2213900	2783600	1.25125	0.00247063	2.98747	1.57893
						51186660	62951940	54922780	168372099	175602930	161330332
			Nucleotides and derivatives			5.63538e+07			1.68435e+08
pme1974	C3H4O3	Pyruvic acid	Organic acids	Organic acids	127-17-3	9	9	9	357180	198350	273290	1.28481	0.0264832	30697	14.9058
mws0574	C4H8O3	2-Hydroxyisobutyric acid*	Organic acids	Organic acids	594-61-6	42442	85155	79946	220220	199470	109710	1.06992	0.0716142	2.5508	1.35095
mws0206	C4H8O3	2-Hydroxybutyric Acid*	Organic acids	Organic acids	3347-90-8	67580	83490	59782	198100	167730	173570	1.25257	0.00101069	2.55819	1.35512
pme1975	C3H4O4	Malonic acid	Organic acids	Organic acids	141-82-2	1572300	1494600	1401600	528590	593500	660030	1.26984	0.000202502	0.398818	-1.3262
pme0243	C5H8O4	Glutaric acid	Organic acids	Organic acids	110-94-1	410570	334710	396010	671900	820570	895940	1.23534	0.0156979	2.09273	1.06539
Lmgn000224	C5H6O5	2-Methyl-3-oxosuccinic acid	Organic acids	Organic acids	-	94281	94850	111010	304280	149500	189310	1.10156	0.13085	2.14263	1.09938
pme2380	C5H6O5	α-Ketoglutaric acid	Organic acids	Organic acids	328-50-7	544390	337140	397770	2577000	3646800	2981400	1.26744	0.0112867	7.1955	2.84709
MWS4533	C9H10O2	2-Phenylpropionic Acid	Organic acids	Organic acids	7782-26-5	19202	17776	19100	46236	59704	77139	1.24432	0.0415444	3.26472	1.70696
MWS0274	C9H10O3	DL-3-Phenyllactic acid	Organic acids	Organic acids	828-01-3	381570	455150	463760	44056	96068	111060	1.21696	0.000609336	0.193147	-2.37223
Zmyn000453	C6H8O7	Isocitric Acid	Organic acids	Organic acids	320-77-4	95144	111160	125550	247490	284890	291440	1.2571	0.00117955	2.48248	1.31178
mws0277	C7H12O6	Quinic Acid	Organic acids	Organic acids	77-95-2	44313000	44153000	48761000	94429000	105550000	109330000	1.27337	0.0029957	2.254	1.17248
Lmmn003323	C16H32O3	2-Hydroxyhexadecanoic acid	Organic acids	Organic acids	764-67-0	36420000	57711000	45907000	2703500	1849700	2405800	1.27757	0.0185965	0.0496937	-4.33079
						83960488	104878040	97722537	102327552	113616282	117498689
			Organic acids			95520355			1.11148e+08
MWS4305	C4H8O4	Erythrose	Others	Saccharides and Alcohols	583-50-6	9	9	9	2374600	2565200	1915100	1.28549	0.00705497	253885	17.9538
Zmgn000173	C5H10O5	D-Ribose	Others	Saccharides and Alcohols	50-69-1	773670	922720	835610	122380	192020	138660	1.26819	0.000870371	0.178934	-2.4825
pme2165	C5H4N2O4	Orotic acid (Vitamin B13)	Others	Vitamin	65-86-1	665700	710770	854450	1441600	1581100	1631100	1.25251	0.000550656	2.08605	1.06077
pme1383	C8H11NO3	Pyridoxine	Others	Vitamin	65-23-6	1120300	971380	1103800	3021700	2512100	2994000	1.27044	0.00542713	2.66871	1.41614
Hmfn000531	C6H8O6	L-Ascorbic acid (Vitamin C)	Others	Vitamin	50-81-7	77561000	93311000	84382000	179060000	231730000	222970000	1.25692	0.0115418	2.48286	1.312
mws1164	C6H12O6	D-Fructose	Others	Saccharides and Alcohols	57-48-7	8090200	7591900	8680200	3781700	4251200	4028500	1.27226	0.00197843	0.495085	-1.01425
pme2596	C8H9NO4	4-Pyridoxic acid	Others	Vitamin	82-82-6	143230	139040	129050	280450	345240	350270	1.26522	0.0117856	2.37275	1.24656
Zmyn000108	C6H10O8	D-Saccharic acid	Others	Saccharides and Alcohols	87-73-0	7815000	5239900	4955000	3876000	2001700	2460400	1.09315	0.049764	0.462973	-1.111
MWSmce257	C9H17NO5	D-Pantothenic Acid	Others	Vitamin	79-83-4	4038700	4588200	4290900	10501000	11738000	13284000	1.2701	0.00914399	2.74993	1.45939
pma6455	C5H11O8P	Ribulose-5-phosphate	Others	Saccharides and Alcohols	4300-28-1	5136400	5218700	5359500	2486000	2161100	1428200	1.21568	0.00733239	0.386602	-1.37108
pma3101	C11H14NO6+	Nicotinate D-ribonucleoside	Others	Vitamin	17720-18-2	754070	754430	475230	9	9	9	1.28491	0.0192158	1.36107e-05	-16.1649
MWS2442	C6H13O9P	D-Fructose 6-Phosphate	Others	Saccharides and Alcohols	643-13-0	192860000	170650000	166400000	53664000	62907000	73415000	1.26123	0.000632619	0.358525	-1.47985
mws0866	C6H13O9P	D-Glucose 6-phosphate	Others	Saccharides and Alcohols	56-73-5	255380000	210800000	198560000	63938000	73696000	100840000	1.23176	0.00404832	0.358748	-1.47896
mws1090	C6H13O9P	Glucose-1-phosphate	Others	Saccharides and Alcohols	59-56-3	255380000	210800000	198560000	63938000	73696000	100840000	1.23176	0.00404832	0.358748	-1.47896
Zmpn000095	C6H15O9P	Sorbitol-6-phosphate	Others	Saccharides and Alcohols	20479-58-7	2991900	3366700	2647200	1276100	947970	830810	1.24201	0.00249092	0.339213	-1.55974
pma1751	C12H15NO7	N-(beta-D-Glucosyl)nicotinate	Others	Vitamin	-	2734000	1395600	1859200	5494000	6871000	8630700	1.20765	0.0187767	3.50583	1.80976
pmb3079	C8H16NO9P	N-Acetyl-D-glucosamine-1-phosphate	Others	Saccharides and Alcohols	6866-69-9	2404400	1548800	3097400	705070	636740	895020	1.19317	0.0658899	0.317254	-1.65629
pmp001267	C21H37NO	2-(Dodecylamino)-3-phenyl-1-propanol	Others	Others	-	191710	251050	199820	77001	70241	90601	1.25484	0.0121148	0.370138	-1.43387
Hmbp002333	C17H22O10	10-Dehydrogeniposide	Others	Others	-	99697	174490	185050	298960	293510	433330	1.11302	0.0334708	2.23371	1.15944
pmp001265	C24H49NO8	2-Amino-4-dihydroxy octadecyl galactoside	Others	Others	-	305880	440950	398480	70551	89576	105650	1.25701	0.0136717	0.232057	-2.10745
Zmzp005735	C36H49N5O6	Nummularine A	Others	Others	53947-95-8	10789	14183	16486	87773	109570	123650	1.2692	0.0108209	7.74261	2.95282
mws1593	C24H42O21	D-Maltotetraose	Others	Saccharides and Alcohols	34612-38-9	115000	75994	102800	46990	47074	45820	1.21578	0.0467459	0.47613	-1.07057
mws4163	C24H42O21	Nystose	Others	Saccharides and Alcohols	13133-07-8	110980	120160	102820	36432	34552	47043	1.26074	0.000473723	0.353417	-1.50056
						818682635	719085976	683195005	396578316	478476902	537497863
pme0241	C7H6O2	Benzoic acid	Phenolic acids	Phenolic acids	65-85-0	812800	627980	575290	5464900	6868800	6902800	1.27791	0.00582575	9.54158	3.25423
Lmbn001981	C7H6O3	2,5-Dihydroxybenzaldehyde	Phenolic acids	Phenolic acids	1194-98-5	1385700	1896600	1978600	828730	674530	619670	1.22806	0.0210784	0.40353	-1.30925
mws0749	C7H6O3	4-Hydroxybenzoic acid	Phenolic acids	Phenolic acids	99-96-7	1895800	2482500	2794900	1174200	958560	988860	1.22705	0.0296703	0.435178	-1.20032
Lmgn001670	C7H6O3	Salicylic acid	Phenolic acids	Phenolic acids	69-72-7	1374400	1760900	2045900	873060	663280	579040	1.20588	0.0206075	0.40828	-1.29237
mws2213	C9H8O2	Cinnamic acid	Phenolic acids	Phenolic acids	140-10-3	1080000	904120	1044200	476620	483000	519010	1.26739	0.00771905	0.488267	-1.03426
mws0008	C9H10O2	Hydrocinnamic acid	Phenolic acids	Phenolic acids	501-52-0	870620	796540	822820	2446700	3058200	3610200	1.26512	0.0220005	3.66071	1.87212
mws0639	C7H6O4	2,3-Dihydroxybenzoic Acid*	Phenolic acids	Phenolic acids	303-38-8	167650	119410	160560	294900	463090	416820	1.20956	0.0316258	2.62457	1.39208
pme3083	C8H7NO3	2-(Formylamino)benzoic acid	Phenolic acids	Phenolic acids	3342-77-6	263890	450340	444190	101610	73620	99673	1.23742	0.0380148	0.237309	-2.07516
MWS1839	C9H10O3	Ethylparaben	Phenolic acids	Phenolic acids	120-47-8	973620	1292500	1161800	269500	273520	288060	1.27703	0.011016	0.242444	-2.04427
Lmgp002595	C9H10O3	4'-Hydroxy-3'-methoxyacetophenone (Acetovanillone)	Phenolic acids	Phenolic acids	498-02-2	162980	228060	295550	565760	614070	691510	1.20926	0.00174283	2.72556	1.44655
Lmrn003000	C9H10O3	2-Hydroxy-3-phenylpropanoic acid	Phenolic acids	Phenolic acids	7326-19-4	17646000	22985000	19707000	1452000	2579100	3487800	1.24762	0.00349646	0.124613	-3.00447
pme2598	C8H8O4	3,4-Dihydroxybenzeneacetic acid	Phenolic acids	Phenolic acids	102-32-9	779860	780440	748410	1656000	1569400	1624100	1.28366	0.000169072	2.10052	1.07075
mws1195	C10H10O3	p-Coumaric acid methyl ester	Phenolic acids	Phenolic acids	3943-97-3	9	9	9	886780	1024200	1440400	1.2851	0.0214837	124125	16.9214
mws2212	C9H8O4	Caffeic acid	Phenolic acids	Phenolic acids	331-39-5	4044100	4672500	5868300	428160	522740	515970	1.27855	0.0144126	0.100575	-3.31366
Lmrn001951	C9H10O4	(S)-2-Hydroxy-3-(4-Hydroxyphenyl)Propanoic Acid	Phenolic acids	Phenolic acids	23508-35-2	1819300	3374900	2578300	524270	753490	814880	1.21642	0.0472645	0.269236	-1.89305
Hmtn001288	C9H10O4	Methyl 2,4-dihydroxyphenylacetate	Phenolic acids	Phenolic acids	67828-42-6	9	9	9	47810	58899	61452	1.28535	0.00553556	6228.19	12.6046
pme0422	C10H10O4	Isoferulic Acid	Phenolic acids	Phenolic acids	25522-33-2	2348100	4915700	3927200	144450	124060	123550	1.27462	0.0405306	0.0350335	-4.83512
Lmdn003756	C10H10O4	Methyl caffeate	Phenolic acids	Phenolic acids	3843-74-1	65731	114190	74952	138330	168110	238690	1.09814	0.0636303	2.13883	1.09682
mws1212	C11H12O4	Ferulic acid methyl ester	Phenolic acids	Phenolic acids	2309-07-1	60147	99483	79456	9	9	9	1.28506	0.0197102	0.00011293	-13.1123
MWSmce332	C11H12O4	3,4-Dimethoxycinnamic acid	Phenolic acids	Phenolic acids	2316-26-9	1016800	1296600	1088800	184830	231970	185760	1.27633	0.00650582	0.177109	-2.49729
mws0853	C11H14O4	Sinapyl alcohol	Phenolic acids	Phenolic acids	537-33-7	20230	59201	46784	160100	142890	218450	1.16167	0.0148029	4.13136	2.04662
mws4085	C11H12O5	Sinapic acid	Phenolic acids	Phenolic acids	530-59-6	611380	604470	548590	86983	74988	76308	1.28318	0.00108859	0.135045	-2.88849
Lmhn003240	C11H10O6	Benzoylmalic acid	Phenolic acids	Phenolic acids	22138-51-8	70494	63709	46682	9295100	10591000	8631600	1.28411	0.0036857	157.657	7.30064
mws1297	C13H18O6	Benzyl glucoside	Phenolic acids	Phenolic acids	4304-12-5	92741	97724	82236	483840	434400	354260	1.2744	0.0116806	4.66628	2.22227
Hmhn000927	C12H16O8	Phloroglucinol-1-O-β-D-glucopyranoside	Phenolic acids	Phenolic acids	-	488020	751520	587830	128350	85866	153360	1.24476	0.0188215	0.20115	-2.31365
Lmyn003835	C14H10O7	4-(3,4,5-Trihydroxybenzoxy)benzoic acid	Phenolic acids	Phenolic acids	-	22139000	19753000	18932000	45546000	51322000	57103000	1.26713	0.0074585	2.53142	1.33995
pmn001687	C13H12O8	Cis-Coutaric acid	Phenolic acids	Phenolic acids	67920-37-0	62963	67461	59272	9	9	9	1.2855	0.00139966	0.000142333	-12.7784
Zmhn001926	C13H16O8	1-O-Salicyloyl-β-D-glucose	Phenolic acids	Phenolic acids	60517-74-0	20669000	21838000	17035000	99444000	92505000	84975000	1.27791	0.00138595	4.6509	2.21751
Lmsn004674	C15H18O7	1-O-Cinnamoyl-β-D-glucose	Phenolic acids	Phenolic acids	40004-96-4	179290	124670	138340	492760	495180	544490	1.26605	0.000102984	3.46468	1.79272
Lmtn003441	C15H20O7	2-Acetyl-3-hydroxyphenyl-1-O-glucoside	Phenolic acids	Phenolic acids	-	15047	54978	11614	292150	258450	253110	1.20128	0.000223424	9.84468	3.29934
pmn001690	C16H24O7	3-Hydroxy-4-isopropylbenzylalcohol-3-O-glucoside	Phenolic acids	Phenolic acids	-	82134	63339	37109	228870	270460	256670	1.22484	0.000444613	4.14061	2.04984
Zmhn001883	C14H18O9	Vanillic acid-4-O-glucoside	Phenolic acids	Phenolic acids	32142-31-7	18263000	15340000	15777000	4135000	4309800	4695500	1.27889	0.00452063	0.266106	-1.90993
Lmfn000604	C13H16O10	6-O-Galloyl-D-glucose*	Phenolic acids	Phenolic acids	13186-19-1	919710	1336900	1390900	4082800	4358900	3732400	1.25207	0.000328584	3.33765	1.73883
Hmln000659	C13H16O10	3-O-Galloyl-D-glucose*	Phenolic acids	Phenolic acids	-	997270	1367500	695040	3542300	4041200	3862000	1.23434	0.000491103	3.74059	1.90327
Jmwn002117	C14H20O9	2-(3,4-dihydroxyphenyl)ethanediol 1-O-β-D-glucopyranoside	Phenolic acids	Phenolic acids	-	60948	86891	79548	261690	242300	148410	1.19348	0.0500571	2.86912	1.52061
pmb3074	C16H18O8	5-O-p-Coumaroylquinic acid	Phenolic acids	Phenolic acids	1899-30-5	20290	18660	19067	181200	215870	159290	1.28178	0.00964035	9.5896	3.26147
pmn001421	C16H18O8	3-O-p-Coumaroylquinic acid	Phenolic acids	Phenolic acids	87099-71-6	21080	19940	21425	187620	227950	176780	1.28256	0.00763925	9.48595	3.24579
Jmwn002620	C15H18O9	Vanillic Acid-4-O-Glucuronide	Phenolic acids	Phenolic acids	-	32407000	21897000	23448000	886320	729990	1039300	1.27972	0.0166378	0.0341549	-4.87176
Zmhn001793	C15H18O9	6-O-Caffeoyl-D-glucose*	Phenolic acids	Phenolic acids	-	9668500	12873000	17124000	2910400	3084400	3091000	1.25466	0.0419704	0.229061	-2.1262
mws0906	C16H22O8	Coniferin	Phenolic acids	Phenolic acids	531-29-3	13822000	16637000	17430000	4375100	6291500	5888100	1.24885	0.00329709	0.345689	-1.53245
mws0178	C16H18O9	Chlorogenic acid (3-O-Caffeoylquinic acid)	Phenolic acids	Phenolic acids	327-97-9	53241	61441	40014	9	9	9	1.28489	0.0143433	0.000174536	-12.4842
Zmhn002422	C16H20O9	1-O-Feruloyl-β-D-glucose	Phenolic acids	Phenolic acids	7196-71-6	545000	634890	548680	9	9	9	1.28552	0.00258808	1.56198e-05	-15.9663
Hmmn002544	C16H20O9	Ferulic acid-4-O-glucoside	Phenolic acids	Phenolic acids	117405-51-3	1416800	1467400	1472000	726330	715090	707690	1.28471	0.000208578	0.493345	-1.01933
Ymjm000141	C17H20O9	4-O-Caffeoylquinic acid methyl ester	Phenolic acids	Phenolic acids	123372-74-7	5223700	5878600	5121800	1136200	1148200	1242200	1.28277	0.00267012	0.217368	-2.20179
pmn001695	C16H20O10	Trihydroxycinnamoylquinic acid	Phenolic acids	Phenolic acids	-	3499000	4822000	3951900	11417000	11620000	10821000	1.26307	0.000302177	2.75876	1.46402
mws0011	C17H24O9	Syringin	Phenolic acids	Phenolic acids	118-34-3	4420400	4604300	5012700	561710	832140	819910	1.2728	0.00029624	0.157704	-2.66471
HJN003	C17H22O10	1-O-Sinapoyl-D-glucose	Phenolic acids	Phenolic acids	-	2654400	2441300	2254900	340200	308440	399390	1.28021	0.00198378	0.142577	-2.81018
Lmmp010562	C24H38O4	Diisooctyl Phthalate	Phenolic acids	Phenolic acids	27554-26-3	9	9	9	1113800	1083500	1447700	1.28535	0.00909655	135000	17.0426
Lmhn002573	C17H20O11	Sinapoylglucuronic acid	Phenolic acids	Phenolic acids	-	1241400	1515900	992580	387190	366550	457270	1.24732	0.0272125	0.322946	-1.63063
Lmhn002321	C21H18O12	Vnilloylcaffeoyltartaric acid	Phenolic acids	Phenolic acids	-	2632000	2712100	2865300	650360	750140	737220	1.28211	0.000181396	0.260399	-1.9412
pmb3072	C22H26O12	3-O-p-Coumaroylshikimic acid-O-glucoside	Phenolic acids	Phenolic acids	-	79802	69454	55133	168740	162090	243410	1.22215	0.0342958	2.80954	1.49034
pmb3064	C22H28O13	3-O-p-Coumaroylquinic acid-O-glucoside	Phenolic acids	Phenolic acids	-	16602	17197	24005	130110	122170	70388	1.24156	0.0402552	5.58211	2.48081
pmb3061	C22H28O13	5-O-p-Coumaroylquinic acid O-glucoside	Phenolic acids	Phenolic acids	-	9	9	9	552300	670010	405030	1.28521	0.0193895	60271.9	15.8792
Lmsn002288	C21H28O14	1-O-Caffeoyl-(6-O-glucosyl)-β-D-glucose	Phenolic acids	Phenolic acids	-	25338000	29279000	28239000	330960	654750	1124200	1.2639	0.001371	0.0254648	-5.29535
Hmbn002692	C22H30O14	6'-O-Feruloyl-D-sucrose	Phenolic acids	Phenolic acids	118230-77-6	119550	278790	215840	55922	51950	52588	1.19895	0.0822198	0.261259	-1.93645
Lmsn003628	C23H32O15	6'-O-Sinapoylsucrose	Phenolic acids	Phenolic acids	-	952020	925720	828170	68309	94564	65645	1.27873	0.00124702	0.0844514	-3.56573
						205569546	216560854	210528723	212318360	219424413	217160950
			Phenolic acids			2.10886e+08			216301241
mws0836	C30H26O12	Procyanidin B1	Tannins	Proanthocyanidins	20315-25-7	2004600	1723300	1519000	6244200	8477000	9757200	1.26072	0.0229731	4.66531	2.22197
pmp000275	C30H28O12	Gambiriin A1	Tannins	Tannin	76250-49-2	1338000	1624800	1494000	2828200	3484300	3893900	1.24145	0.0195288	2.29007	1.19539
HJN074	C31H28O12	Procyanidin A6	Tannins	Proanthocyanidins	-	73127	56607	73589	177660	209260	225580	1.26005	0.00486599	3.01245	1.59094
						3415727	3404707	3086589	9250060	12170560	13876680
Lmdp002381	C11H14O5	Genipin	Terpenoids	Monoterpenoids	6902-77-8	279760	326220	302330	138760	140780	113410	1.26126	0.000905685	0.432617	-1.20884
Lssp210320	C30H48O	3-oxo-taraxeran-14-en	Terpenoids	Triterpene	-	1958300	1433000	1566000	314220	350850	660770	1.20788	0.00471067	0.267452	-1.90265
Ymjm000099	C30H44O3	3-Oxooleana-11,13(18)-dien-28-oic acid	Terpenoids	Triterpene	-	124420	143880	90953	206940	277760	340540	1.16067	0.0418511	2.2971	1.19981
Lmzn006418	C29H42O4	Ceanothenic acid	Terpenoids	Triterpene	5948-16-3	15898000	4022200	5918400	51394	254560	2114100	1.04074	0.164585	0.0936604	-3.41642
Lmmn009550	C30H46O3	Mangiferonic acid	Terpenoids	Triterpene	13878-90-5	74473000	67825000	63606000	128390000	153120000	131030000	1.26017	0.00613843	2.00356	1.00256
Hmbn004734	C29H44O4	30-Norhederagenin	Terpenoids	Triterpene	117654-06-5	249990	357400	267460	836290	1073900	937110	1.25505	0.00383144	3.25462	1.70249
MWSmce052	C30H48O3	3-Epiursolic acid	Terpenoids	Triterpene	989-30-0	9	9	9	23643000	22225000	19184000	1.28555	0.00365927	2.40933e+06	21.2002
Lmsn013282	C30H46O4	Pomonic Acid	Terpenoids	Triterpene	13849-90-6	1936000	2118100	2283000	5016800	5196100	4659600	1.27353	0.000306812	2.34689	1.23075
Lhnp110101	C30H48O4	Oleanderic acid	Terpenoids	Triterpene	-	1017600	1355600	968020	2433900	3227800	4462700	1.20308	0.0565613	3.03015	1.59939
MWSmce560	C30H48O4	23-Hydroxybetulinic acid	Terpenoids	Triterpene	85999-40-2	16569	15999	16424	154130	183630	185080	1.28387	0.00404232	10.6719	3.41575
Lmzn006024	C30H44O5	Zizyberanal acid	Terpenoids	Triterpene	1167421-91-1	56217000	29591000	32296000	9676100	6939400	16034000	1.15648	0.0666193	0.276447	-1.85493
pmp000267	C30H44O5	3,11-Dioxo-19α-hydroxyurs-12-en-28-oic acid	Terpenoids	Triterpene	-	763130	772690	784470	2403400	3523800	3190200	1.2675	0.0207901	3.92942	1.97432
pmp000879	C30H46O5	Ceanothic acid	Terpenoids	Triterpene	21302-79-4	518510	291260	352430	7943.5	8357.1	134650	1.07629	0.0195973	0.129883	-2.94471
Lmzn005892	C30H46O5	Isoceanothic acid	Terpenoids	Triterpene	-	24624000	19995000	18071000	6293200	6439500	16200000	1.03076	0.0541894	0.46152	-1.11553
Hmhn007817	C30H48O5	2α,3α-Dihydroxyursolic acid	Terpenoids	Triterpene	-	2006700	3157600	2174800	5571000	7126900	7306800	1.2225	0.00500462	2.72577	1.44666
pmp000269	C30H48O5	Arjunic Acid	Terpenoids	Triterpene	31298-06-3	143730	178960	189590	352480	433570	377870	1.24529	0.00338662	2.27204	1.18399
Lhwp110120	C30H48O5	Hydroxypomolic Acid	Terpenoids	Triterpene	119725-19-8	433990	701610	460890	968230	1397400	1712800	1.15714	0.0470488	2.55462	1.35311
Smpn009230	C30H48O5	2α,3α,23-trihydroxyolean-12-en-28-oic acid	Terpenoids	Triterpene	-	10564000	9221300	7644900	14676000	19433000	23629000	1.17124	0.0484593	2.10491	1.07376
Hmjn003948	C30H48O5	Madasiatic acid	Terpenoids	Triterpene	26532-66-1	10922000	9707000	8573900	15167000	19803000	23692000	1.18209	0.049025	2.00877	1.00631
Lhwp110119	C30H48O5	Tormentic Acid	Terpenoids	Triterpene	13850-16-3	37688	64236	30570	138450	148880	153990	1.21132	0.00375938	3.33087	1.7359
Lmsn009238	C30H48O6	1β,2α,3α,19α-Tetrahydroxyurs-12-en-28-oic acid	Terpenoids	Triterpene	120211-98-5	142520	161320	101050	41700	54081	78118	1.13349	0.0293334	0.429497	-1.21928
Smnp110489	C39H54O7	3-O-trans-p-Coumaroyltormentic acid	Terpenoids	Triterpene	-	416280	528980	462330	174830	211790	212060	1.25593	0.00775741	0.425323	-1.23337
Lmzp009620	C39H54O7	2α-Hydroxypyracrenic acid	Terpenoids	Triterpene	-	91873	63525	133020	248010	231750	239290	1.17222	0.0152997	2.49308	1.31793
pmp000782	C39H54O7	Caffeoylhawthorn acid	Terpenoids	Triterpene	-	524800	574680	759220	137890	164270	150230	1.26753	0.0213467	0.243391	-2.03865
Zjzp091640	C41H66O13	Hydroxy Iso-jujubogenin-Ara-Rha	Terpenoids	Triterpene Saponin	-	9	9	9	15332	28072	47548	1.28113	0.0837063	3368.59	11.7179
Zjzp091619	C42H68O14	jujubasaponin VI	Terpenoids	Triterpene Saponin	-	82727	90197	100880	275000	296390	283700	1.27751	2.30074e-05	3.123	1.64293
Zjzp091617	C47H76O16	jujubasaponin I	Terpenoids	Triterpene Saponin	-	51882	89221	94907	456520	565510	478060	1.25542	0.00238692	6.35604	2.66813
Zjzp091639	C47H76O17	Hydroxy Isojujubogenin-Ara-Rha-Rha-iso	Terpenoids	Triterpene Saponin	-	9	9	9	22552	12025	29900	1.28218	0.0536506	2388.04	11.2216
Zmcn006984	C47H76O17	Hederagenin-3-O-[β-D-glucosyl-(1-3)-a-L-rhamnosyl-(1-2)-a-L-arabinoside]	Terpenoids	Triterpene Saponin	-	53473	67973	53739	187660	226360	303760	1.25209	0.031714	4.09727	2.03466
Zjzp091616	C47H76O17	christinin A/christinin C	Terpenoids	Triterpene Saponin	-	220870	245200	296860	970550	1100900	1006900	1.27329	0.000291447	4.0349	2.01253
Lmzn005438	C47H76O17	Zizyphus saponin I	Terpenoids	Triterpene Saponin	77943-56-7	48019	59049	58437	210390	226350	255970	1.27505	0.00360699	4.18543	2.06538
Zjzp091612	C48H78O17	3-O-α-L-rhamnopyranosyl-(1→6)-β-D-glucopyranosyl-jujubogenin-20-O-α-L-rhamnopyranoside	Terpenoids	Triterpene Saponin	-	254290	205880	253250	1421600	1136000	1222800	1.27714	0.00541258	5.29898	2.40572
Xmzp006041	C48H78O18	Jujubasaponin V	Terpenoids	Triterpene Saponin	-	210020	211900	241930	1169900	1407300	1240500	1.28114	0.00381598	5.75085	2.52377
Lhcp102413	C48H78O18	3β,16α,28,30-四羟基-11,13(18)-二烯-3β-齐墩果基-β-D-吡喃葡萄糖基-(1→6)-β-D-[α-L-吡喃鼠李糖基-(1→4)-β-D-吡喃葡萄糖苷	Terpenoids	Triterpene Saponin	-	185080	224460	274910	732200	790500	679670	1.25765	0.000320627	3.21772	1.68604
Zjzp091610	C48H78O18	jujubasaponin IV	Terpenoids	Triterpene Saponin	-	486330	648420	618350	3265600	3892400	2710800	1.2694	0.014066	5.62934	2.49297
Xmzp006829	C51H80O18	Ziziphin	Terpenoids	Triterpene Saponin	-	28459	21387	30351	153740	142760	119380	1.26985	0.00533895	5.18573	2.37455
Zjzp091608	C51H80O18	Ziziphin(iso-1)	Terpenoids	Triterpene Saponin	-	28717	34281	29556	171040	120830	136890	1.2708	0.0159772	4.63254	2.2118
Zjzp091658	C50H80O19	jujubogenin-Glc-Glc-Rha-acetyl(iso-1)	Terpenoids	Triterpene Saponin	-	539220	516100	526520	1815500	1812900	1782900	1.28537	4.64118e-07	3.42089	1.77437
Zjzp091657	C50H80O19	jujubogenin-Glc-Glc-Rha-acetyl	Terpenoids	Triterpene Saponin	-	365760	368880	393980	1662700	1701100	1226200	1.27068	0.0167151	4.06691	2.02393
Zjzp091649	C50H78O20	jujubogenin-Ara-Glc-Rha-malonyl	Terpenoids	Triterpene Saponin	-	59460	56940	72130	463650	478910	458960	1.28178	1.45757e-06	7.43394	2.89413
Zjzp091650	C50H78O20	jujubogenin-Ara-Glc-Rha-malonyl(iso-1)	Terpenoids	Triterpene Saponin	-	21301	27654	23618	104990	90332	114040	1.27229	0.00495151	4.26277	2.09179
Zjzp091646	C52H84O20	lotogenin-Rha-Rha-Glc-Diacetyl	Terpenoids	Triterpene Saponin	-	73453	72415	80554	320200	358380	277420	1.27756	0.00851002	4.2222	2.078
Zjzp091648	C52H84O20	protojujubogenin-Rha-Rha-Glc-Diacetyl	Terpenoids	Triterpene Saponin	-	31148	34586	33213	174760	187910	161710	1.28299	0.0024607	5.2996	2.40588
mws1390	C52H84O21	Jujuboside B	Terpenoids	Triterpene Saponin	55466-05-2	295880	312780	324330	539240	914420	773020	1.20429	0.0579663	2.38661	1.25496
Zjzp091604	C52H84O21	Zizyphus saponin III	Terpenoids	Triterpene Saponin	-	125260	128680	171270	247380	347620	337580	1.2013	0.0195947	2.19322	1.13305
pmn001428	C54H86O22	Acetyljujuboside B	Terpenoids	Triterpene Saponin	194737-13-8	3131.5	3012.5	2078.8	5404	13449	10554	1.15379	0.0925757	3.57628	1.83846
						2.06524e+08	1.56026e+08	1.50734e+08	2.31428e+08	2.67816e+08	270456580
			Terpenoids			1.71095e+08			2.56567e+08

## Sheet: Sheet2
				Alkaloids				240142491			655634173
				Amino acids and derivatives				34236730			4.91417e+07
				Flavonoids				1.29324e+08			96993503
				Lignans and Coumarins				1.85274e+07			5.86047e+06
				Lipids				315930185			2.09766e+08
				Nucleotides and derivatives				5.63538e+07			1.68435e+08
				Organic acids				95520355			1.11148e+08
				Phenolic acids				2.10886e+08			216301241
				Terpenoids				1.71095e+08			2.56567e+08
