# Supplementary material for: Analysis of Metabolites and Metabolic Pathways of Three Chinese Jujube Cultivar
Source: Metabolites. 2023 May 31;13(6):714. doi: 10.3390/metabo13060714 (PMC10305511; doi:10.3390/metabo13060714)
Supplement: Supplementary file 1 [file metabolites-13-00714-s001.zip › Table S4 Differential metabolites in STZ vs MZ.xlsx]

## Sheet: Sheet1
Table S4 Differential metabolites in STZ vs MZ
Index	Formula	Compounds	Class I	Class II	CAS	STZ-1	STZ-2	STZ-3	MZ-1	MZ-2	MZ-3	VIP	p_value	Fold_Change	Log2FC
pme2292	C4H12N2	Putrescine	Alkaloids	Alkaloids	110-60-1	5309600	3670400	2029500	77084000	99051000	71006000	1.23961	0.0107768	22.448	4.48851
Zmzp000616	C6H7NO	4-Aminophenol	Alkaloids	Phenolamine	123-30-8	87591	111490	102420	434680	470210	447120	1.25544	3.11832e-05	4.48426	2.16487
pme2693	C6H14N2O	N-Acetylputrescine	Alkaloids	Alkaloids	18233-70-0	9431700	5914700	4006600	15446000	31974000	19853000	1.12033	0.072195	3.4761	1.79747
pmb0501	C5H14N4	Agmatine	Alkaloids	Alkaloids	306-60-5	13588000	8451400	3886500	22273000	45335000	25216000	1.06562	0.0764194	3.58036	1.8401
pmc0682	C8H8N2	4-Aminoindole	Alkaloids	Plumerane	5192-23-4	3457000	3848300	3819400	9	9	9	1.26191	0.0011506	2.42703e-06	-18.6524
mws0704	C2H8NO4P	O-Phosphorylethanolamine	Alkaloids	Alkaloids	1071-23-4	1414000	1482400	1575600	842830	593130	483630	1.17876	0.0070258	0.429246	-1.22012
mws0017	C7H19N3	Spermidine	Alkaloids	Alkaloids	124-20-9	5693400	4969700	1496900	10937000	12512000	9540500	1.00191	0.0152223	2.71295	1.43986
pmb1754	C5H15NO4P+	O-Phosphocholine	Alkaloids	Alkaloids	107-73-3	15722000	13922000	12062000	3277100	3591000	3018800	1.25186	0.00852607	0.237062	-2.07666
MWStz282	C11H11NO3	3-Hydroxy-3-acetonyloxindole	Alkaloids	Plumerane	33417-17-3	3101400	3544900	3953100	573460	525250	692670	1.25312	0.00538941	0.169008	-2.56484
MWStz152	C11H11NO3	2-(Acetylamino)-3-phenyl-2-propenoic acid	Alkaloids	Alkaloids	5469-45-4	3139900	3607800	4201300	614220	520900	660800	1.2528	0.00903058	0.164026	-2.608
Lmrn003201	C11H11NO3	Indole-3-lactic acid	Alkaloids	Plumerane	1821-52-9	26536000	33981000	36852000	10461000	10817000	13430000	1.22616	0.0146834	0.356458	-1.48819
Lmmp002013	C14H22N2O3	Dihydroferuloylputrescine	Alkaloids	Phenolamine	-	205690	176800	165970	338490	381640	400060	1.2303	0.00182053	2.04243	1.03029
pmb0508	C14H20N4O2	p-Coumaroylagmatine	Alkaloids	Phenolamine	7295-86-5	136820000	80892000	56644000	446600	307460	707980	1.25176	0.0618522	0.00532899	-7.55192
mws1463	C18H19NO2	O-Nornuciferine (N-Methylasimilobine)(Floribundine)	Alkaloids	Aporphine alkaloids	3153-55-7	228370	295500	294670	572070	623280	589790	1.23079	0.000565117	2.18088	1.12491
MWSslk241	C19H21NO4	Boldine	Alkaloids	Aporphine alkaloids	476-70-0	2269500	2522100	1357000	4823000	4348300	4518700	1.13915	0.0108069	2.22652	1.15479
YC512113	C16H22N2O6	Cotinine-glucoside	Alkaloids	Pyridine alkaloids	-	9837000	11411000	12020000	4086300	3347500	3446700	1.24708	0.00367537	0.327056	-1.61239
pmb0503	C20H30N4O7	N-(4'-O-glycosyl)-p-coumaroyl agmatine	Alkaloids	Phenolamine	-	812250	1209400	667790	96703	163050	117170	1.22932	0.0396744	0.140149	-2.83496
HJAP171	C28H44N4O4	Frangulanine	Alkaloids	Alkaloids	25350-22-5	11743000	13650000	15657000	4550300	4292500	4803800	1.24521	0.0137848	0.332438	-1.58884
Xmzp004964	C28H44N4O4	Adouetine X	Alkaloids	Alkaloids	19542-37-1	10731000	13373000	14490000	4051200	3484300	4496800	1.23807	0.0113259	0.311766	-1.68146
Xmzp005362	C28H42O5N4	daechuine S7	Alkaloids	Alkaloids	-	4612700	6177700	7088800	1455400	1347300	1856800	1.22813	0.0218887	0.26061	-1.94004
pmb0492	C34H37N3O6	N',N'',N'''-p-Coumaroyl-cinnamoyl-caffeoyl spermidine	Alkaloids	Phenolamine	-	125570	163490	152730	43642	60457	50708	1.22853	0.00618441	0.350409	-1.51289
Xmzp005698	C34H53N5O6	daechuine S3	Alkaloids	Alkaloids	-	875850	1128800	1301400	263180	247900	347620	1.22994	0.0173904	0.259736	-1.94488
Xmzp005879	C37H51N5O6	Daechuine S9	Alkaloids	Alkaloids	38496-00-3	484620	614580	680220	121340	117390	133370	1.25008	0.0141888	0.209113	-2.25764
						266226141	215118460	184504900	162791524	224110576	165818027
			Alkaloids			2.2195e+08			1.8424e+08
Lmbn000121	C4H6N2O2	3-Cyano-L-alanine	Amino acids and derivatives	Amino acids and derivatives	6232-19-5	335870	313960	236690	96152	121060	104430	1.22498	0.0197535	0.362814	-1.4627
mws0001	C4H8N2O3	L-Asparagine	Amino acids and derivatives	Amino acids and derivatives	70-47-3	105210000	79156000	72430000	38164000	41300000	34330000	1.20469	0.036802	0.44313	-1.1742
pme2527	C5H12N2O2	L-Ornithine	Amino acids and derivatives	Amino acids and derivatives	70-26-8	10865000	10645000	8620900	4436300	5950900	4612500	1.19612	0.00636523	0.497818	-1.00631
mws0219	C4H7NO4	L-Aspartic Acid	Amino acids and derivatives	Amino acids and derivatives	56-84-8	41155000	47253000	36753000	16335000	14408000	11901000	1.23417	0.00540085	0.340713	-1.55337
Hmsp000364	C7H13NO2	L-Cyclopentylglycine	Amino acids and derivatives	Amino acids and derivatives	2521-84-8	4524300	5164600	5818900	2318500	1606500	1602100	1.2166	0.00315575	0.356408	-1.4884
Zmzn000113	C5H9NO4	L-threo-3-Methylaspartate	Amino acids and derivatives	Amino acids and derivatives	6061-13-8	4840300	5489800	4990000	1572200	1489300	1477700	1.25946	0.00247696	0.29629	-1.75492
mws1050	C5H9NO4	O-Acetylserine	Amino acids and derivatives	Amino acids and derivatives	5147-00-2	1889400	1956200	2276900	755170	733720	793590	1.25141	0.00760157	0.372802	-1.42352
pme0014	C5H9NO4	L-Glutamic acid	Amino acids and derivatives	Amino acids and derivatives	56-86-0	9960700	7680100	12633000	6471600	4070600	4534700	1.08971	0.0516453	0.498018	-1.00573
pme3382	C6H11NO4	N-Acetyl-L-threonine	Amino acids and derivatives	Amino acids and derivatives	17093-74-2	491670	795640	386570	244740	199210	184390	1.14028	0.101707	0.375379	-1.41358
Lmbp000123	C6H13NO2S	L-Homomethionine	Amino acids and derivatives	Amino acids and derivatives	25148-30-5	29053	55064	50240	114560	127770	112050	1.16901	0.00302377	2.6376	1.39923
pme2559	C6H9NO5	N-Acetyl-L-Aspartic Acid	Amino acids and derivatives	Amino acids and derivatives	997-55-7	299660	266790	85981	35963	54644	30605	1.10879	0.114933	0.185785	-2.42829
mws0736	C8H16N2O3	N-Glycyl-L-leucine*	Amino acids and derivatives	Amino acids and derivatives	869-19-2	199820	174620	194360	423490	356330	395200	1.24263	0.00414422	2.06579	1.04669
pme0122	C8H16N2O3	N6-Acetyl-L-lysine	Amino acids and derivatives	Amino acids and derivatives	692-04-6	2255300	1530500	1727400	816580	790600	1096300	1.15729	0.033252	0.490365	-1.02807
pme0075	C7H11NO5	N-Acetyl-L-glutamic acid	Amino acids and derivatives	Amino acids and derivatives	1188-37-0	867160	1240300	697660	132210	128600	147400	1.24415	0.0378149	0.145523	-2.78068
Lmrj002698	C10H16N2O2	Cyclo(Pro-Val)	Amino acids and derivatives	Amino acids and derivatives	5654-87-5	6082.6	22009	6961.9	416160	629680	190490	1.20887	0.087094	35.2698	5.14036
Zmgn002106	C11H13NO3	N-Acetyl-L-phenylalanine	Amino acids and derivatives	Amino acids and derivatives	2018-61-3	874830	922570	875060	2248300	2261900	2742300	1.24916	0.0105739	2.71379	1.44031
pme0170	C8H16N4O3	N-Acetyl-L-Arginine	Amino acids and derivatives	Amino acids and derivatives	155-84-0	8543600	6598500	820200	405500	432730	299290	1.05601	0.166789	0.0712629	-3.8107
Lmhp001670	C11H22N2O3	L-Valyl-L-Leucine	Amino acids and derivatives	Amino acids and derivatives	3989-97-7	334750	365810	373580	898480	842510	905520	1.25652	0.000107789	2.46384	1.30091
pme2563	C8H14N2O5S	γ-Glu-Cys	Amino acids and derivatives	Amino acids and derivatives	636-58-8	106340	133880	164020	310240	298950	300190	1.20864	0.00747661	2.2496	1.16967
pmp001257	C15H29NO3	Tridecanoylglycine	Amino acids and derivatives	Amino acids and derivatives	-	9	9	9	63542	126040	107140	1.26078	0.033274	10989.7	13.4239
HJAP172	C31H42N4O4	Scutianine C	Amino acids and derivatives	Amino acids and derivatives	53766-26-0	9	9	9	6032900	3993300	8870200	1.26089	0.0468857	699867	19.4167
						1.92789e+08	169764361	1.49141e+08	82291587	79922344	74737095
			Amino acids and derivatives			1.70565e+08			7.89837e+07
mws0914	C15H12O5	Pinobanksin	Flavonoids	Flavanonols	548-82-3	16222	26055	32288	10603	11494	11544	1.10814	0.0995515	0.451163	-1.14828
pme2960	C15H12O5	Naringenin chalcone; 2',4,4',6'-Tetrahydroxychalcone	Flavonoids	Chalcones	73692-50-9	54599	98400	95588	25213	32015	25550	1.17695	0.0565941	0.332994	-1.58643
pme1201	C15H14O5	Phloretin	Flavonoids	Chalcones	60-82-2	880710	1312800	1179100	482710	402580	446360	1.21568	0.0301134	0.394843	-1.34065
Lmgp004784	C15H14O5	Apiferol	Flavonoids	Flavones	55167-29-8	461390	691730	842780	245370	225350	268990	1.17842	0.0617633	0.370615	-1.43201
mws0064	C15H12O6	Eriodictyol (5,7,3',4'-Tetrahydroxyflavanone)	Flavonoids	Flavanones	552-58-9	147310	137760	123030	58989	59022	41307	1.21647	0.000968768	0.39039	-1.35701
pmc1990	C17H16O5	4'-Hydroxy-5,7-dimethoxyflavanone	Flavonoids	Flavanones	-	2660500	2535400	2171900	1145600	1262500	960110	1.22202	0.00318036	0.457153	-1.12925
pme2954	C15H10O7	Quercetin	Flavonoids	Flavonols	117-39-5	427220	502830	445080	9	9	9	1.26196	0.00246872	1.96345e-05	-15.6362
Cmsp004086	C16H14O6	Dihydrokaempferide	Flavonoids	Flavanonols	137225-59-3	4796000	5692400	5566300	1809000	2022700	2319300	1.24136	0.00179272	0.383128	-1.3841
MWSHY0098	C15H14O7	Epigallocatechin	Flavonoids	Flavanols	970-74-1	8302400	6669200	7940800	2761300	3173400	2785100	1.24251	0.00738896	0.380571	-1.39376
Lmbp003668	C20H18O10	Kaempferol-3-O-arabinoside	Flavonoids	Flavonols	-	725280	1038200	1084600	232890	163260	218920	1.2334	0.0192932	0.21596	-2.21117
pmp000384	C21H22O9	Isoliquiritin	Flavonoids	Chalcones	5041-81-6	60451	74135	123790	494160	1003500	366090	1.18344	0.109382	7.21332	2.85066
mws0072	C21H20O10	Apigenin-5-O-glucoside	Flavonoids	Flavones	28757-27-9	428990	444000	441420	9	9	9	1.26192	0.00011183	2.05415e-05	-15.5711
mws2186	C20H18O11	Avicularin(Quercetin-3-O-α-L-arabinofuranoside)	Flavonoids	Flavonols	572-30-5	305790	431480	367450	159610	134630	132290	1.22699	0.0200382	0.386098	-1.37296
Lmdp003509	C20H18O11	Quercetin-3-O-xyloside (Reynoutrin)	Flavonoids	Flavonols	549-32-6	390600	594540	422980	144710	154600	149140	1.23177	0.0367348	0.318474	-1.65075
mws4183	C20H18O11	Quercetin-3-O-arabinoside (Guaijaverin)	Flavonoids	Flavonols	22255-13-6	549130	606650	559300	167160	171490	196680	1.25656	0.000282877	0.312131	-1.67978
HJN087	C21H22O10	Naringenin-4'-O-glucoside	Flavonoids	Flavanones	-	172650	203260	229560	78725	66517	61140	1.23489	0.00956611	0.340862	-1.55274
mws1179	C21H22O10	Naringenin-7-O-glucoside (Prunin)	Flavonoids	Flavanones	529-55-5	298990	377040	373480	91929	77952	91068	1.25155	0.00772465	0.248639	-2.00788
pme1611	C21H22O10	Isohemiphloin	Flavonoids	Flavonoid carbonoside	3682-02-8	1429100	2311400	2197400	626880	651090	409510	1.19418	0.028903	0.284188	-1.81508
Lmfn004093	C21H24O10	Phloretin-4'-O-glucoside (Trilobatin)	Flavonoids	Chalcones	4192-90-9	5468200	7264900	7656500	1401100	1099000	1510500	1.24392	0.0127097	0.196698	-2.34594
mws2118	C21H24O10	Phloretin-2'-O-glucoside (Phlorizin)	Flavonoids	Chalcones	60-81-1	4672500	4073200	3636800	816280	584380	737440	1.25091	0.00562449	0.172671	-2.5339
mws1299	C21H20O11	Luteolin-8-C-glucoside (Orientin)	Flavonoids	Flavonoid carbonoside	28608-75-5	533710	347420	564380	163910	145070	254030	1.13568	0.0315158	0.389489	-1.36035
MWSHY0132	C21H20O11	Quercetin-3-O-rhamnoside(Quercitrin)	Flavonoids	Flavonols	522-12-3	945070	895120	1019200	297380	259650	314720	1.25361	0.000707657	0.304873	-1.71372
Lmwp003442	C21H20O11	Amoenin	Flavonoids	Flavonols	-	1780400	2385300	1669700	7541900	7972400	5809800	1.22982	0.00986551	3.65427	1.86958
Lmmn004625	C21H22O11	Dihydrokaempferol-7-O-glucoside	Flavonoids	Flavanonols	-	250420	336440	428960	139450	146010	159320	1.17063	0.0643902	0.437853	-1.19148
Hmpn005101	C21H24O11	Sieboldin	Flavonoids	Chalcones	18777-73-6	519520	682200	690030	170110	174870	145750	1.24524	0.012188	0.259405	-1.94672
Hmmp004965	C22H22O11	Diosmetin-7-O-glucoside*	Flavonoids	Flavones	20126-59-4	10744000	12932000	12993000	5460400	5081000	5599800	1.24501	0.00914136	0.440187	-1.18381
pmp000579	C22H22O11	Diosmetin-7-O-galactoside*	Flavonoids	Flavones	-	12528000	14153000	14839000	5612800	5177200	5984300	1.24937	0.00345827	0.404005	-1.30755
pmp000120	C22H22O11	Diosmetin-6-C-glucoside	Flavonoids	Flavones	-	163900	153480	183750	45419	54009	85572	1.17988	0.00308071	0.369166	-1.43766
Hmgp002189	C22H22O11	Hispidulin-7-O-Glucoside	Flavonoids	Flavones	17680-84-1	12181000	13568000	14993000	5474400	5232900	5697600	1.24897	0.00847453	0.402653	-1.31239
Hmmp002121	C23H16O11	Isorhamnetin-3-O-gallate	Flavonoids	Flavonols	-	895950	701970	530560	1745800	1054200	1953200	1.071	0.0693955	2.23314	1.15908
pmp000583	C22H20O12	Diosmetin-7-O-glucuronide	Flavonoids	Flavones	35110-20-4	3260700	3251900	3472100	1617900	1449300	1367100	1.2502	5.69467e-05	0.444109	-1.17101
pma0214	C22H22O12	6-C-Methylquercetin-3-O-glucoside	Flavonoids	Flavonols	-	175630	164410	234200	387650	396470	472650	1.20514	0.00324612	2.18858	1.12999
Lmjp003044	C22H22O12	Isorhamnetin-3-O-Glucoside*	Flavonoids	Flavonols	5041-82-7	144050	172590	242990	472040	507520	383440	1.18115	0.00549844	2.43554	1.28424
Lmjp003295	C22H22O12	6-Methoxykaempferol-3-O-glucoside	Flavonoids	Flavonols	63422-27-5	1581500	1985400	2244400	2939100	3998100	5004700	1.11762	0.0639831	2.05494	1.0391
mws1454	C23H26O11	Persicoside	Flavonoids	Flavanones	28978-03-2	202230	217660	255520	65266	39203	43804	1.23207	0.00230259	0.21953	-2.18751
Lmmn003398	C23H22O12	Kaempferol-3-O-(6''-acetyl)glucoside	Flavonoids	Flavonols	-	89821	106280	73527	717350	798990	955980	1.25105	0.0080746	9.16937	3.19682
pmb3000	C24H24O12	Chrysoeriol-7-O-(6''-acetyl)glucoside	Flavonoids	Flavones	-	106780	114930	110870	312920	431150	236660	1.19989	0.0620044	2.94885	1.56015
Hmln002199	C23H22O13	Quercetin-3-O-(6''-O-acetyl)galactoside	Flavonoids	Flavonols	-	148350	212520	221530	679250	1002900	570230	1.20607	0.0465786	3.86741	1.95137
Lmdp004892	C24H22O14	Kaempferol-3-O-(6''-malonyl)galactoside	Flavonoids	Flavonols	-	50931	71536	121100	9	9	9	1.25958	0.0599404	0.000110852	-13.1391
pmp000589	C24H22O15	Quercetin-7-O-(6''-malonyl)glucoside	Flavonoids	Flavonols	-	268210	459420	575700	1028000	2253000	1302900	1.12277	0.0910678	3.51707	1.81437
HJAP064	C25H24O15	Isorhamnetin-3-O-(6''-malonyl)glucoside	Flavonoids	Flavonols	-	57635	51777	67390	256060	389000	261420	1.24152	0.0293163	5.12709	2.35814
pma0760	C25H24O15	3'-O-Methyltricetin-7-O-(6''-malonyl)glucoside	Flavonoids	Flavones	-	21587	56448	36550	208210	317840	226320	1.20214	0.0178757	6.56604	2.71502
Zmhp005139	C25H24O15	Tamarixetin-3-O-(6''-malonyl)glucoside	Flavonoids	Flavonols	-	12917	79342	81400	274260	432030	331820	1.0784	0.012189	5.97786	2.57963
Lmnp102580	C26H28O14	Apigenin-6-C-(2''-xylosyl)glucoside	Flavonoids	Flavonoid carbonoside	-	660060	813520	754320	60690	94651	144770	1.22522	0.000916081	0.134706	-2.89212
HJN069	C30H24O12	Tetrahydroxyflavan-(4α-8-epicatechin)	Flavonoids	Flavanols	-	643500	729600	837580	178290	181540	222890	1.24669	0.00746394	0.263593	-1.92362
pmp000237	C26H26O15	Apigenin-6-C-(2''-glucuronyl)xyloside	Flavonoids	Flavonoid carbonoside	-	9300400	11445000	12599000	4927800	3995300	5645600	1.20159	0.0109329	0.436916	-1.19457
Lmpp003930	C30H26O12	Apigenin-7-O-(6''-p-Coumaryl)glucoside	Flavonoids	Flavones	-	3905500	4360600	5590900	1690200	1239900	1727500	1.21618	0.0185551	0.336119	-1.57296
pme3227	C27H30O14	Vitexin-2''-O-rhamnoside	Flavonoids	Flavonoid carbonoside	64820-99-1	919070	1236100	1460900	470390	312940	514630	1.17405	0.0266144	0.358942	-1.47818
pmp001111	C27H30O14	Violanthin	Flavonoids	Flavonoid carbonoside	40581-17-7	4878400	6176100	6956800	1702800	1187600	1798900	1.22609	0.0121278	0.260353	-1.94146
pme2493	C27H30O14	Kaempferol-3,7-O-dirhamnoside (Kaempferitrin)	Flavonoids	Flavonols	482-38-2	46404000	59064000	55784000	23881000	18344000	25892000	1.21354	0.00448221	0.422426	-1.24323
Lmcn003163	C28H20O14	Epitheaflavic acid-3-O-Gallate	Flavonoids	Flavanols	34218-97-8	13452000	15743000	16166000	7033800	5478000	7823900	1.21169	0.00182281	0.448308	-1.15744
pmb0566	C26H28O15	Luteolin-7-O-glucoside-5-O-arabinoside	Flavonoids	Flavones	-	1159200	1328800	1137100	109890	95321	104370	1.26088	0.00287321	0.0853993	-3.54963
mws0046	C27H32O14	Naringenin-7-O-Neohesperidoside(Naringin)	Flavonoids	Flavanones	10236-47-2	3333200	3598900	3680600	1104400	1228300	1415600	1.24856	9.1025e-05	0.35319	-1.50148
Lmyp004407	C30H26O13	Kaempferol-3-O-(2''-p-Coumaroyl)galactoside*	Flavonoids	Flavonols	-	551160	420170	623300	9	9	9	1.26135	0.0122809	1.69318e-05	-15.8499
Lmyp004318	C30H26O13	Kaempferol-3-O-(6''-p-Coumaroyl)galactoside*	Flavonoids	Flavonols	-	629220	778080	697640	35145	31816	39571	1.26039	0.00406221	0.0506105	-4.30442
Lmyp004052	C30H26O14	Quercetin-3-O-(6''-O-p-Coumaroyl)galactoside	Flavonoids	Flavonols	-	9	9	9	89367	146890	116900	1.26147	0.0193374	13079.9	13.6751
pmb0665	C27H30O16	Orientin-7-O-glucoside	Flavonoids	Flavonoid carbonoside	-	7815900	8195800	8210400	3706800	4177800	4028300	1.25415	2.8202e-05	0.491819	-1.0238
Lmjp002461	C27H30O16	Quercetin-3-O-neohesperidoside	Flavonoids	Flavonols	117611-67-3	12365000	17186000	14663000	4292000	7189600	7217300	1.15279	0.00994529	0.422918	-1.24155
Lmbp002592	C27H30O16	Kaempferol-3,7-O-diglucoside	Flavonoids	Flavonols	25615-14-9	1095500	1136400	1175900	1871200	2415300	2642800	1.20819	0.0348314	2.03336	1.02387
MWSHY0019	C28H34O15	Hesperetin-7-O-neohesperidoside(Neohesperidin)*	Flavonoids	Flavanones	13241-33-3	1322700	1471000	1595800	424960	267850	349840	1.23829	0.000862555	0.237533	-2.0738
MWSHY0116	C28H34O15	Hesperetin-7-O-rutinoside (Hesperidin)*	Flavonoids	Flavanones	520-26-3	1322700	1471000	1595800	424960	267850	349840	1.23829	0.000862555	0.237533	-2.0738
pmb0628	C27H32O16	Eriodictyol-8-C-glucoside-4'-O-glucoside	Flavonoids	Flavanones	-	9	9	9	63682	96866	37666	1.26	0.061144	7341.26	12.8418
Hmjp002999	C28H32O16	Isorhamnetin-3-O-rutinoside (Narcissin)*	Flavonoids	Flavonols	604-80-8	1746800	2471400	1557200	3728900	5342100	7570300	1.13482	0.0751272	2.88141	1.52678
HJAP120	C28H32O16	Rhamnetin-3-O-Rutinoside*	Flavonoids	Flavonols	-	1593300	2270500	2113900	4095800	4464700	5133400	1.20616	0.00349121	2.29083	1.19587
HJN051	C28H32O16	Tamarixetin-3-O-rutinoside	Flavonoids	Flavonols	-	654500	887750	787160	1343700	1531400	1906700	1.17798	0.0255829	2.05279	1.03759
Lmsp004721	C28H32O16	Tamarixetin-3-O-glucoside-7-O-rhamnoside	Flavonoids	Flavonols	-	1889100	1844400	2475300	4127700	4770900	5940400	1.20104	0.021306	2.38999	1.25701
Lmmp002963	C28H32O16	6-C-Methylquercetin-3-O-rutinoside	Flavonoids	Flavonols	-	1746800	2471400	1557200	3728900	5342100	7570300	1.13482	0.0751272	2.88141	1.52678
MWSHY0064	C28H32O16	Isorhamnetin-3-O-neohesperidoside*	Flavonoids	Flavonols	55033-90-4	2194900	2441400	1891000	3282200	5322100	6732700	1.10353	0.0958145	2.34967	1.23246
Lmmp002463	C28H32O16	Sexangularetin-3-O-glucoside-7-O-rhamnoside	Flavonoids	Flavonols	-	1832800	2165500	2818900	4169500	4453600	5068900	1.17793	0.00440672	2.00845	1.00608
Lmpp003815	C31H29O14+	Petunidin-3-O-(6''-O-p-Coumaroyl)glucoside	Flavonoids	Anthocyanidins	-	2229300	1854200	2028600	5140200	4935600	6148800	1.24253	0.00805669	2.6545	1.40844
Lmtp003677	C27H30O17	Quercetin-3-O-sophoroside (Baimaside)	Flavonoids	Flavonols	18609-17-1	589260	614560	529360	1518500	1880400	1542800	1.24659	0.00920886	2.85123	1.51159
Hmcp001578	C28H32O17	Isorhamnetin-3,7-O-diglucoside	Flavonoids	Flavonols	6758-51-6	243080	230320	206470	874020	975210	928450	1.2574	0.000560523	4.0856	2.03055
Hmcp001628	C29H34O18	Limocitrin-3,7-di-O-glucoside	Flavonoids	Flavonols	-	28419	20607	45349	411740	235900	515880	1.22226	0.0477286	12.3287	3.62395
Hmcp001629	C30H32O19	Kaempferol-3-O-(6''-Malonyl)glucoside-7-O-Glucoside	Flavonoids	Flavonols	-	135160	202110	91887	1029100	987840	859560	1.22442	0.000473023	6.70268	2.74474
pmb0709	C30H32O20	Quercetin-7-O-(6''-malonyl)glucosyl-5-O-glucoside	Flavonoids	Flavonols	-	15208	31656	12064	177520	212470	156270	1.2177	0.00501207	9.26996	3.21256
Hmcp001618	C32H38O20	Quercetin-3-O-(2''-O-Xylosyl)rutinoside	Flavonoids	Flavonols	129235-39-8	243080	313580	430380	102450	157490	152030	1.12717	0.0610425	0.417379	-1.26057
Lnrp102163	C33H40O20	Quercetin-3-O-rutinoside-7-O-rhamnoside	Flavonoids	Flavonols	-	231940	325890	241980	69690	156410	103330	1.10463	0.0167745	0.411885	-1.27969
Hmcp001589	C34H42O21	Isorhamnetin-3-O-rutinoside-4'-O-glucoside	Flavonoids	Flavonols	111393-97-6	20225	14863	37124	169030	249250	220740	1.22431	0.0104415	8.84922	3.14555
pmb2947	C45H38O18	Catechin-catechin-catechin	Flavonoids	Flavanols	-	18802000	19589000	26614000	8397700	7068400	9065000	1.21642	0.0269616	0.377373	-1.40594
						222863743	261087747	268105935	140795864	143445722	167580128
			Flavonoids			2.50686e+08			150607238
mws1013	C9H6O4	Esculetin	Lignans and Coumarins	Coumarins	305-01-1	196620	275960	231930	462190	591760	478450	1.20149	0.00844231	2.17513	1.1211
Qmkp093003	C10H8O4	Scopoletin (7-Hydroxy-6-methoxycoumarin)	Lignans and Coumarins	Coumarins	92-61-5	56592	96611	125980	432140	434730	334770	1.19888	0.00285014	4.30413	2.10572
Hmcp002123	C10H8O4	Isoscopoletin (6-Hydroxy-7-Methoxycoumarin)	Lignans and Coumarins	Coumarins	776-86-3	537870	602350	880150	2711300	2982600	2287500	1.22933	0.00315504	3.95046	1.98202
HX1363	C10H8O4	isoscopoletin	Lignans and Coumarins	Coumarins	-	723350	730950	1157000	2950300	3398100	2682400	1.22205	0.00180324	3.45835	1.79009
Cmyn001328	C15H16O9	Daphnin	Lignans and Coumarins	Coumarins	486-55-5	4360000	6054600	14454000	21441000	37417000	22442000	1.07706	0.0465075	3.26918	1.70893
mws1015	C15H16O9	Esculin (6,7-DihydroxyCoumarin-6-glucoside)	Lignans and Coumarins	Coumarins	531-75-9	4354400	5536400	13802000	21479000	35770000	22409000	1.09286	0.034911	3.36212	1.74937
Lmbn001162	C15H16O9	Esculetin-7-O-glucoside	Lignans and Coumarins	Coumarins	-	4460500	5431500	14214000	23140000	37191000	23841000	1.10113	0.0276872	3.49174	1.80395
pmn001378	C26H32O11	Pinoresinol-4-O-glucoside	Lignans and Coumarins	Lignans	41607-20-9	201190	205450	247530	38633	39162	40482	1.25732	0.00672387	0.180805	-2.4675
Lmbn001181	C22H28O15	Fraxetin-7,8-di-O-glucoside	Lignans and Coumarins	Coumarins	-	1242600	878100	598210	1988500	2395600	1688900	1.10063	0.0159284	2.23362	1.15938
Lmjp101401	C30H30O9	Bismurrangatin	Lignans and Coumarins	Coumarins	-	416030	347130	509300	2300100	2646500	2687400	1.25222	0.00118183	5.9994	2.58482
Lmnn102709	C26H34O12	(-)-olivil 4'-O-bate-D-glucopyranoside	Lignans and Coumarins	Lignans	-	298750	328410	266910	636980	690880	645380	1.24384	0.000126111	2.20703	1.14211
Rfmb26201	C30H38O14	Syringaresinol-4'-O-(6''-acetyl)glucoside	Lignans and Coumarins	Lignans	-	1288700	1096400	1077100	198160	244820	224330	1.25513	0.00398164	0.192742	-2.37526
						18136602	21583861	47564110	77778303	123802152	79761612
			Lignans and Coumarins			2.90949e+07			93780689
mws0752	C11H22O2	Undecylic Acid	Lipids	Free fatty acids	112-37-8	43194000	41166000	39937000	16465000	14972000	16738000	1.25784	0.000113027	0.38758	-1.36743
Zmjn003398	C12H20O4	2-Dodecenedioic acid	Lipids	Free fatty acids	6402-36-4	534380	550820	754260	2077000	1488800	1668300	1.21632	0.013053	2.84545	1.50866
mws0383	C17H32O2	10-Heptadecenoic Acid	Lipids	Free fatty acids	29743-97-3	3098700	3227700	2852900	1070900	1163800	1125300	1.2579	0.00202095	0.366041	-1.44992
mws0362	C17H34O2	Heptadecanoic acid	Lipids	Free fatty acids	506-12-7	1485600	1696100	1548800	717310	794760	644590	1.24106	0.000641613	0.455905	-1.13319
MWSmce692	C18H30O2	γ-Linolenic Acid	Lipids	Free fatty acids	506-26-3	697060	618670	522240	1370400	1459100	1451900	1.23567	0.000602636	2.32942	1.21997
Lmbn005923	C18H30O2	Crepenynic acid	Lipids	Free fatty acids	2277-31-8	719810	686700	525460	1451700	1547800	1404600	1.22396	0.000636655	2.27959	1.18877
MWSslk132	C16H30O4	Hexadecanedioic acid	Lipids	Free fatty acids	505-54-4	2586500	2592900	2858800	8408100	9963000	7693200	1.25115	0.0111229	3.24255	1.69713
pmb2786	C18H30O3	9-Hydroxy-10,12,15-octadecatrienoic acid	Lipids	Free fatty acids	89886-42-0	46849	29799	26815	229220	229120	228010	1.2422	0.000990467	6.63377	2.72983
Lmbn005443	C18H30O3	13-KODE; (9Z,11E)-13-Oxooctadeca-9,11-dienoic acid	Lipids	Free fatty acids	54739-30-9	45865	37189	30285	210150	257930	235450	1.24833	0.00242403	6.20731	2.63397
Lmbn005662	C18H32O3	9(10)-EpOME;(9R,10S)-(12Z)-9,10-Epoxyoctadecenoic acid	Lipids	Free fatty acids	16833-56-0	112470	54077	63280	432930	422410	516880	1.22401	0.00107136	5.97066	2.57789
ML10195036	C18H37NO2	3-Dehydrosphinganine	Lipids	Sphingolipids	16105-69-4	42964	53830	97891	761530	571660	408540	1.21937	0.0340167	8.9464	3.16131
MWSmce549	C17H34O4	1-Monomyristin	Lipids	Free fatty acids	589-68-4	28607	34182	34520	183070	179940	128210	1.24637	0.0169565	5.04804	2.33572
Zmyn004449	C18H30O4	9-Hydroxy-12-oxo-10(E),15(Z)-octadecadienoic acid	Lipids	Free fatty acids	-	308870	342160	402460	154890	128570	169290	1.22016	0.00903763	0.429762	-1.21839
MWS80007	C18H32O4	13-Hydroperoxy-9Z,11E-octadecadienoic acid	Lipids	Free fatty acids	23017-93-8	208580	177150	208380	576910	709490	538450	1.24486	0.0129064	3.07157	1.61898
pmb2221	C18H39NO3	4-Hydroxysphinganine	Lipids	Sphingolipids	554-62-1	6937800	8112800	8705300	2547000	2514400	2688000	1.25201	0.00879634	0.326209	-1.61613
pmn001691	C18H32O5	9,12,13-Trihydroxy-10,15-octadecadienoic acid	Lipids	Free fatty acids	-	496590	520990	640870	1244000	1321000	1165900	1.23708	0.000397579	2.24963	1.16969
mws0371	C22H32O2	Cis-4,7,10,13,16,19-Docosahexaenoic Acid	Lipids	Free fatty acids	6217-54-5	230740	246420	271520	642140	693220	512210	1.23247	0.0172311	2.46777	1.30321
Lmbn004240	C18H34O5	9,10-Dihydroxy-12,13-epoxyoctadecanoic acid	Lipids	Free fatty acids	-	503410	502660	809260	5219400	4772400	4558400	1.24866	0.000290052	8.01518	3.00274
Lmhp011562	C21H36O4	1-α-Linolenoyl-glycerol*	Lipids	Glycerol ester	-	1584600	1663300	1155800	7844900	7788900	5840700	1.23916	0.00993956	4.87647	2.28584
Lmhp011388	C21H36O4	2-α-Linolenoyl-glycerol*	Lipids	Glycerol ester	55268-58-1	1789700	2583500	1541200	12150000	10646000	7168000	1.21631	0.0278228	5.06628	2.34093
Lmhp112042	C21H38O4	1-Linoleoylglycerol*	Lipids	Glycerol ester	2277-28-3	67443	54693	49289	132470	148170	107350	1.20179	0.0141029	2.26332	1.17844
Lmhp012042	C21H38O4	2-Linoleoylglycerol*	Lipids	Glycerol ester	3443-82-1	70221	102430	79184	416040	317840	232990	1.20722	0.0420284	3.8393	1.94084
pmb2165	C18H38NO7P	LysoPC 10:0	Lipids	LPC	22248-63-1	112010	118450	164610	369800	295790	364740	1.21341	0.00291096	2.60797	1.38293
pmb0864	C19H40NO7P	LysoPE 14:0	Lipids	LPE	-	3414500	3390800	3989000	17644000	16159000	18529000	1.2578	0.00130691	4.84811	2.27742
Lmqn009065	C21H41O7P	PA(18:1/0:0)	Lipids	Glycerol ester	65528-98-5	281960	1052500	1122100	64047	52414	51865	1.18701	0.105227	0.068521	-3.86731
Lmhp008273	C20H40NO7P	LysoPE 15:1(2n isomer)	Lipids	LPE	-	773940	1661600	1875900	141380	155710	165590	1.22146	0.0626418	0.107314	-3.22008
pmb0862	C20H42NO7P	LysoPC 12:0	Lipids	LPC	20559-18-6	16629000	15868000	18705000	36027000	29175000	38891000	1.21474	0.0189882	2.03299	1.0236
pmb0874	C23H44NO7P	LysoPE 18:2(2n isomer)	Lipids	LPE	-	52661000	95516000	121840000	30896000	33522000	32568000	1.11927	0.103325	0.359185	-1.4772
pmb2319	C23H48NO7P	LysoPC 15:0	Lipids	LPC	108273-89-8	1133400	1666500	2193600	612300	638970	625410	1.16711	0.0768108	0.375825	-1.41187
Lmhp009129	C23H48NO7P	LysoPC 15:0(2n isomer)	Lipids	LPC	-	1457500	2175700	2839500	818670	847910	833530	1.16003	0.0799946	0.386255	-1.37238
Hmyn007081	C22H43O9P	LysoPG 16:1	Lipids	Glycerol ester	-	9	9	9	103330	101890	80829	1.26184	0.00576777	10594.4	13.371
pmb0863	C24H46NO7P	LysoPC 16:2(2n isomer)	Lipids	LPC	-	9203200	18214000	23385000	7095500	6459700	6795500	1.05064	0.133685	0.400587	-1.31981
Lmhp008718	C25H48NO7P	LysoPC 17:2	Lipids	LPC	-	568330	756590	907020	192490	237690	182040	1.22328	0.0283486	0.274299	-1.86618
Lmhp010757	C25H48NO7P	LysoPE 20:2	Lipids	LPE	-	110120	149260	241350	74138	56823	73373	1.09219	0.123454	0.408072	-1.2931
Lmhp009590	C25H50NO7P	LysoPC 17:1	Lipids	LPC	-	3345300	2554800	2387100	1124800	1232900	1026900	1.22037	0.0272317	0.408413	-1.2919
pmb2406	C25H52NO7P	LysoPC 17:0	Lipids	LPC	50930-23-9	554580	759140	766570	179730	189530	184510	1.24539	0.0179933	0.266198	-1.90943
Lmhp010515	C25H52NO7P	LysoPC 17:0(2n isomer)	Lipids	LPC	-	639590	883240	1075300	199070	247020	232790	1.22354	0.0352761	0.261296	-1.93625
Lmqn008024	C24H44NO9P	PS(18:2)	Lipids	Glycerol ester	-	75747	191610	281220	47114	20199	17484	1.10833	0.1182	0.154576	-2.69361
pmd0136	C26H54NO7P	LysoPC 18:0(2n isomer)	Lipids	LPC	-	2448100	3099500	3061300	9	9	9	1.26185	0.0053658	3.13629e-06	-18.2825
Lmhp007840	C27H52NO7P	LysoPC 19:2	Lipids	LPC	-	141220	178940	211510	83644	60784	60351	1.19603	0.0220087	0.385162	-1.37646
Lmhp007598	C27H52NO7P	LysoPC 19:2(2n isomer)	Lipids	LPC	-	1569500	2507300	2993600	851700	680520	773560	1.18212	0.0609011	0.326117	-1.61654
Lmhp010908	C27H54NO7P	LysoPC 19:1	Lipids	LPC	-	447270	910720	1130900	184780	205850	190710	1.16768	0.0872859	0.233574	-2.09805
pmd0146	C28H54NO7P	LysoPC 20:2(2n isomer)	Lipids	LPC	-	380720	822940	1052800	125100	122400	123540	1.18817	0.0859608	0.164435	-2.60441
Lmhp011549	C28H56NO7P	LysoPC 20:1	Lipids	LPC	-	376720	817960	1156600	192220	153010	170000	1.13887	0.113042	0.219127	-2.19016
pmd0151	C28H44NO9P	LysoPS 22:6	Lipids	Glycerol ester	-	302340	1294300	1754100	26050	31686	27544	1.20233	0.126213	0.0254511	-5.29613
Hmyn006303	C27H47O12P	LysoPI 18:3	Lipids	Glycerol ester	-	83352	227220	296330	14446	15948	20210	1.1957	0.0978113	0.0833808	-3.58414
Hmyp007792	C32H62NO9P	PE(oxo-11:0/16:0)	Lipids	Glycerol ester	-	388630	392690	386300	147230	169570	190920	1.24273	0.00276061	0.434833	-1.20147
						161888797	220263839	256932233	161519608	152922633	157403675
			Lipids			2.13028e+08			157281972
pme0152	C5H8N2O2	5,6-Dihydro-5-methyluracil	Nucleotides and derivatives	Nucleotides and derivatives	696-04-8	225690	180980	183320	571360	671380	527390	1.24248	0.00654107	3.00027	1.58509
ML10180524	C9H13N3O5	Cytarabine	Nucleotides and derivatives	Nucleotides and derivatives	147-94-4	571890	514680	466830	191310	207190	225210	1.24609	0.00545371	0.401513	-1.31648
pme3961	C10H13N5O3	2'-Deoxyadenosine	Nucleotides and derivatives	Nucleotides and derivatives	958-09-8	1367400	1443500	1347700	615340	572920	531160	1.25502	3.64296e-05	0.413461	-1.27418
pme1184	C10H13N5O4	2'-Deoxyguanosine	Nucleotides and derivatives	Nucleotides and derivatives	961-07-9	209180	205020	205180	86541	71417	79961	1.25397	0.00047703	0.384124	-1.38035
mws0874	C10H14N5O7P	3'-Adenylic Acid	Nucleotides and derivatives	Nucleotides and derivatives	84-21-9	70659	82840	58642	171210	167040	116360	1.16131	0.0310828	2.14296	1.09961
pme2117	C10H15N5O10P2	Adenosine 5'-diphosphate	Nucleotides and derivatives	Nucleotides and derivatives	58-64-0	2491200	2213900	2783600	992060	767670	1004900	1.2321	0.00399036	0.369174	-1.43763
Zmfn000481	C14H22N2O16P2	Uridine-5'-Diphosphate-D-Xylose	Nucleotides and derivatives	Nucleotides and derivatives	3616-06-6	4514900	6976400	5428300	2427200	2112100	2114100	1.21362	0.0388978	0.393236	-1.34653
pmb2922	C15H24N2O17P2	Uridine 5'-diphospho-D-glucose	Nucleotides and derivatives	Nucleotides and derivatives	133-89-1	20917000	27755000	22690000	8031700	8591300	6997400	1.24088	0.0127983	0.330994	-1.59512
						30367919	39372320	33163572	13086721	13161017	11596481
			Nucleotides and derivatives			3.43013e+07			1.26147e+07
pme2601	C3H6O3	3-Hydroxypropanoic acid	Organic acids	Organic acids	503-66-2	471710	445320	453580	204460	185340	195800	1.25824	2.57874e-05	0.427255	-1.22683
mws0574	C4H8O3	2-Hydroxyisobutyric acid*	Organic acids	Organic acids	594-61-6	220220	199470	109710	66130	72533	75598	1.12722	0.0893378	0.404724	-1.30499
mws0206	C4H8O3	2-Hydroxybutyric Acid*	Organic acids	Organic acids	3347-90-8	198100	167730	173570	62148	61997	74807	1.24636	0.00213915	0.368839	-1.43894
pme1975	C3H4O4	Malonic acid	Organic acids	Organic acids	141-82-2	528590	593500	660030	1669900	1491200	1455800	1.2466	0.000845511	2.59068	1.37333
pme0243	C5H8O4	Glutaric acid	Organic acids	Organic acids	110-94-1	671900	820570	895940	373660	359910	357470	1.2313	0.0218605	0.456806	-1.13035
Lmgn000160	C4H8N2O3	3-Ureidopropionic Acid	Organic acids	Organic acids	462-88-4	16737000	17274000	12653000	5677100	7000500	4676500	1.20645	0.0107144	0.371895	-1.42703
MWS1882	C4H7NO4	Iminodiacetic acid	Organic acids	Organic acids	142-73-4	4680100	5929800	4284200	1821500	1824200	1304200	1.21984	0.0138621	0.33234	-1.58927
mws0567	C5H11N3O2	4-Guanidinobutyric acid	Organic acids	Organic acids	463-00-3	127680000	95543000	122200000	45386000	30431000	34094000	1.22044	0.00700564	0.318192	-1.65203
Lmgn000224	C5H6O5	2-Methyl-3-oxosuccinic acid	Organic acids	Organic acids	-	304280	149500	189310	56452	66838	104140	1.11032	0.085121	0.353652	-1.4996
pme2380	C5H6O5	α-Ketoglutaric acid	Organic acids	Organic acids	328-50-7	2577000	3646800	2981400	261030	248810	286430	1.25789	0.0120742	0.0865022	-3.53112
Zmgn004439	C10H20O2	Decanoic acid	Organic acids	Organic acids	334-48-5	98530	93226	96072	356190	313650	383770	1.25581	0.00609462	3.66055	1.87206
MWSmce210	C7H4O6	Chelidonic acid	Organic acids	Organic acids	99-32-1	22703000	33128000	28234000	12989000	11995000	14086000	1.2066	0.0337486	0.464759	-1.10544
pme0278	C7H14N2O4	2,6-Diaminooimelic acid	Organic acids	Organic acids	583-93-7	538600	443670	540350	248110	259540	214630	1.2258	0.00662181	0.474367	-1.07593
Lmmn003323	C16H32O3	2-Hydroxyhexadecanoic acid	Organic acids	Organic acids	764-67-0	2703500	1849700	2405800	25945000	20864000	15888000	1.24653	0.0228738	9.00948	3.17144
						180112530	160284286	175876962	95116680	75174518	73197145
			Organic acids			1.72091e+08			81162781
mws0889	C4H8O5	D-Threonic Acid	Others	Saccharides and Alcohols	3909-12-4	6972600	7522200	5863400	17970000	15299000	9680000	1.10371	0.0857933	2.10967	1.07701
pmb0764	C6H9NOS	4-Methyl-5-thiazoleethanol	Others	Others	137-00-8	61068	64778	90549	30952	20137	27018	1.19167	0.0279343	0.360946	-1.47014
pme1383	C8H11NO3	Pyridoxine	Others	Vitamin	65-23-6	3021700	2512100	2994000	819520	782330	951160	1.24937	0.00385372	0.299375	-1.73997
pme2596	C8H9NO4	4-Pyridoxic acid	Others	Vitamin	82-82-6	280450	345240	350270	132320	119050	98712	1.2324	0.00483346	0.358705	-1.47913
mws1189	C6H10O7	D-Galacturonic acid	Others	Saccharides and Alcohols	685-73-4	1991100	2241600	2168600	1387100	846750	874910	1.15737	0.0138956	0.485645	-1.04203
mws2104	C7H14O6	D-Pinitol	Others	Saccharides and Alcohols	10284-63-6	141980	66441	69446	40821	25415	28049	1.10561	0.126761	0.339317	-1.55929
pma6455	C5H11O8P	Ribulose-5-phosphate	Others	Saccharides and Alcohols	4300-28-1	2486000	2161100	1428200	825710	928620	686760	1.16439	0.0545519	0.401806	-1.31543
pma3101	C11H14NO6+	Nicotinate D-ribonucleoside	Others	Vitamin	17720-18-2	9	9	9	1163700	253000	271440	1.25647	0.202047	62523.7	15.9321
Zmyn000110	C6H14NO8P	D-Glucosamine 1-phosphate	Others	Saccharides and Alcohols	2152-75-2	3482100	3114600	3214300	1752100	1540400	1454800	1.24202	0.000357124	0.483875	-1.04729
mws0866	C6H13O9P	D-Glucose 6-phosphate	Others	Saccharides and Alcohols	56-73-5	63938000	73696000	100840000	23374000	23536000	14131000	1.20055	0.0259659	0.255965	-1.96598
mws1090	C6H13O9P	Glucose-1-phosphate	Others	Saccharides and Alcohols	59-56-3	63938000	73696000	100840000	23374000	23536000	14131000	1.20055	0.0259659	0.255965	-1.96598
pma1751	C12H15NO7	N-(beta-D-Glucosyl)nicotinate	Others	Vitamin	-	5494000	6871000	8630700	1047600	1249100	1492000	1.23835	0.0223388	0.180451	-2.47032
pmp001267	C21H37NO	2-(Dodecylamino)-3-phenyl-1-propanol	Others	Others	-	77001	70241	90601	18500	37971	30178	1.1567	0.00365211	0.364312	-1.45675
Lmqn000432	C9H19O11P	1-(sn-Glycero-3-phospho)-1D-myo-inositol	Others	Saccharides and Alcohols	-	187720000	207400000	222450000	71539000	73106000	126620000	1.15251	0.0102011	0.439246	-1.1869
Smnp003048	C16H18O9	8-C-glucosyl-noreugenin	Others	Others	-	2398700	2186800	2646800	670880	556700	610910	1.25332	0.00361582	0.254205	-1.97593
Zmzn005445	C33H41N5O5	Nummularine R	Others	Others	113836-69-4	43693	45255	47741	14503	14613	17062	1.25488	6.83865e-05	0.337833	-1.56562
Zmzp005735	C36H49N5O6	Nummularine A	Others	Others	53947-95-8	87773	109570	123650	9289.6	11830	20620	1.22623	0.00735706	0.130033	-2.94305
						342134174	382102934	451848266	1.4417e+08	141862916	171125619
pme0241	C7H6O2	Benzoic acid	Phenolic acids	Phenolic acids	65-85-0	5464900	6868800	6902800	1274700	1789000	1710000	1.24012	0.00523551	0.248158	-2.01067
mws0639	C7H6O4	2,3-Dihydroxybenzoic Acid*	Phenolic acids	Phenolic acids	303-38-8	294900	463090	416820	167100	126330	182250	1.17832	0.0329214	0.4049	-1.30436
MWSmce264	C8H10O3	Hydroxytyrosol	Phenolic acids	Phenolic acids	10597-60-1	1685700	1651900	1585400	815050	792500	833570	1.25989	0.000298876	0.49586	-1.01199
Lmgp002595	C9H10O3	4'-Hydroxy-3'-methoxyacetophenone (Acetovanillone)	Phenolic acids	Phenolic acids	498-02-2	565760	614070	691510	233440	308710	283610	1.22375	0.00273829	0.441267	-1.18028
pmn001681	C10H14O2	1-(4-Methoxyphenyl)-1-propanol	Phenolic acids	Phenolic acids	5349-60-0	1808100	1586500	1857100	778070	877840	781340	1.24306	0.00335996	0.464088	-1.10753
pme2598	C8H8O4	3,4-Dihydroxybenzeneacetic acid	Phenolic acids	Phenolic acids	102-32-9	1656000	1569400	1624100	523010	493870	550230	1.2597	1.52602e-05	0.323149	-1.62973
Lmmp003042	C8H8O4	Protocatechuic Acid Methyl Ester	Phenolic acids	Phenolic acids	2150-43-8	582220	765630	461010	312930	252800	302230	1.15745	0.0656613	0.479838	-1.05938
Zmjn002583	C8H8O4	2',4',6'-Trihydroxyacetophenone	Phenolic acids	Phenolic acids	480-66-0	118440	136710	105540	34813	38518	36540	1.25186	0.0106704	0.304613	-1.71495
mws1195	C10H10O3	p-Coumaric acid methyl ester	Phenolic acids	Phenolic acids	3943-97-3	886780	1024200	1440400	9	9	9	1.26134	0.0214837	8.05638e-06	-16.9214
pme0422	C10H10O4	Isoferulic Acid	Phenolic acids	Phenolic acids	25522-33-2	144450	124060	123550	576720	478980	474710	1.25295	0.00589821	3.90351	1.96477
Lmdn003756	C10H10O4	Methyl caffeate	Phenolic acids	Phenolic acids	3843-74-1	138330	168110	238690	70977	113400	67537	1.08005	0.0622508	0.462117	-1.11367
mws0853	C11H14O4	Sinapyl alcohol	Phenolic acids	Phenolic acids	537-33-7	160100	142890	218450	72165	79898	101420	1.14667	0.045646	0.486121	-1.04061
mws4085	C11H12O5	Sinapic acid	Phenolic acids	Phenolic acids	530-59-6	86983	74988	76308	511370	593290	485920	1.25851	0.00466048	6.67528	2.73883
Lmhn003240	C11H10O6	Benzoylmalic acid	Phenolic acids	Phenolic acids	22138-51-8	9295100	10591000	8631600	408470	445490	384980	1.26082	0.0039523	0.0434446	-4.52468
mws1297	C13H18O6	Benzyl glucoside	Phenolic acids	Phenolic acids	4304-12-5	483840	434400	354260	97680	118560	144420	1.23156	0.0086775	0.283426	-1.81895
Hmhn000927	C12H16O8	Phloroglucinol-1-O-β-D-glucopyranoside	Phenolic acids	Phenolic acids	-	128350	85866	153360	1109000	826020	1342200	1.23784	0.0213323	8.91576	3.15636
pmn001687	C13H12O8	Cis-Coutaric acid	Phenolic acids	Phenolic acids	67920-37-0	9	9	9	62253	58984	51901	1.26188	0.00279163	6412.52	12.6467
Zmhn001926	C13H16O8	1-O-Salicyloyl-β-D-glucose	Phenolic acids	Phenolic acids	60517-74-0	99444000	92505000	84975000	44774000	42816000	43610000	1.25275	0.00652532	0.473776	-1.07772
Lmsn004674	C15H18O7	1-O-Cinnamoyl-β-D-glucose	Phenolic acids	Phenolic acids	40004-96-4	492760	495180	544490	8251.9	14619	6266.8	1.25102	0.000905924	0.019014	-5.71679
Lmtn003441	C15H20O7	2-Acetyl-3-hydroxyphenyl-1-O-glucoside	Phenolic acids	Phenolic acids	-	292150	258450	253110	9	9	9	1.26187	0.00207458	3.35942e-05	-14.8614
pmn001690	C16H24O7	3-Hydroxy-4-isopropylbenzylalcohol-3-O-glucoside	Phenolic acids	Phenolic acids	-	228870	270460	256670	94738	72262	85537	1.24548	0.00111496	0.334044	-1.58189
Lmtn002565	C14H18O9	1-O-Vanilloyl-D-Glucose	Phenolic acids	Phenolic acids	-	980210	1130300	1003700	291360	267230	244660	1.25626	0.00198356	0.257931	-1.95495
Lmmn003663	C14H18O9	5-Glucosyloxy-2-Hydroxybenzoic acid methyl ester	Phenolic acids	Phenolic acids	-	1059200	1013600	904490	213800	211900	230340	1.25946	0.00309067	0.220348	-2.18214
Lmfn000604	C13H16O10	6-O-Galloyl-D-glucose*	Phenolic acids	Phenolic acids	13186-19-1	4082800	4358900	3732400	844060	692410	1079200	1.24501	0.000355454	0.214855	-2.21856
pmn001518	C13H16O10	1-O-Galloyl-β-D-glucose	Phenolic acids	Phenolic acids	58511-73-2	5622400	5133200	5905800	2321200	2253900	2407700	1.25422	0.00371273	0.4191	-1.25463
Hmln000659	C13H16O10	3-O-Galloyl-D-glucose*	Phenolic acids	Phenolic acids	-	3542300	4041200	3862000	870660	916410	1037100	1.25724	0.00104367	0.246749	-2.01888
Jmwn002117	C14H20O9	2-(3,4-dihydroxyphenyl)ethanediol 1-O-β-D-glucopyranoside	Phenolic acids	Phenolic acids	-	261690	242300	148410	79366	90509	115390	1.12652	0.0623042	0.437255	-1.19345
pmb3074	C16H18O8	5-O-p-Coumaroylquinic acid	Phenolic acids	Phenolic acids	1899-30-5	181200	215870	159290	78221	88486	92917	1.22168	0.0208511	0.466647	-1.09959
pmn001421	C16H18O8	3-O-p-Coumaroylquinic acid	Phenolic acids	Phenolic acids	87099-71-6	187620	227950	176780	81171	100740	92420	1.22368	0.0128063	0.463123	-1.11053
Jmwn002620	C15H18O9	Vanillic Acid-4-O-Glucuronide	Phenolic acids	Phenolic acids	-	886320	729990	1039300	9	9	9	1.26148	0.0100226	1.01672e-05	-16.5857
pmn001420	C15H18O9	1-O-Caffeoyl-β-D-glucose*	Phenolic acids	Phenolic acids	14364-08-0	1941600	1975100	1758300	4519700	4492300	3838800	1.24621	0.00513378	2.26446	1.17917
Zmhn001793	C15H18O9	6-O-Caffeoyl-D-glucose*	Phenolic acids	Phenolic acids	-	2910400	3084400	3091000	7151000	5762200	5769400	1.23529	0.0188518	2.05624	1.04001
mws0178	C16H18O9	Chlorogenic acid (3-O-Caffeoylquinic acid)	Phenolic acids	Phenolic acids	327-97-9	9	9	9	66602	69419	66722	1.26193	0.00018518	7509	12.8744
mws2108	C16H18O9	Cryptochlorogenic acid (4-O-Caffeoylquinic acid)	Phenolic acids	Phenolic acids	905-99-7	125000	123420	112340	39096	45104	34383	1.24693	0.000131927	0.328703	-1.60514
Zmhn002422	C16H20O9	1-O-Feruloyl-β-D-glucose	Phenolic acids	Phenolic acids	7196-71-6	9	9	9	809340	475460	602530	1.26132	0.0230934	69901.1	16.093
Ymjm000141	C17H20O9	4-O-Caffeoylquinic acid methyl ester	Phenolic acids	Phenolic acids	123372-74-7	1136200	1148200	1242200	4185100	3984600	3464400	1.25582	0.00534465	3.29896	1.72201
mws0011	C17H24O9	Syringin	Phenolic acids	Phenolic acids	118-34-3	561710	832140	819910	17237000	11642000	12847000	1.25275	0.0160534	18.8485	4.23638
HJN003	C17H22O10	1-O-Sinapoyl-D-glucose	Phenolic acids	Phenolic acids	-	340200	308440	399390	2363000	1134400	1515900	1.20993	0.0671007	4.78355	2.25808
Lmhn002573	C17H20O11	Sinapoylglucuronic acid	Phenolic acids	Phenolic acids	-	387190	366550	457270	3091900	1198200	1881600	1.18627	0.095847	5.09632	2.34946
Cmjn004337	C18H26O10	Benzyl-(2''-O-xylosyl)glucoside	Phenolic acids	Phenolic acids	-	472000	396320	362840	956650	1097200	1063900	1.23991	0.000430803	2.53237	1.34049
Lmyn003028	C19H28O11	Benzyl-β-gentiobioside	Phenolic acids	Phenolic acids	56775-64-5	2408300	2414000	1718600	16766000	15218000	14736000	1.25164	0.000664766	7.14275	2.83648
Lmhn002321	C21H18O12	Vnilloylcaffeoyltartaric acid	Phenolic acids	Phenolic acids	-	650360	750140	737220	236950	177350	292730	1.22043	0.000487026	0.33074	-1.59623
pmb3072	C22H26O12	3-O-p-Coumaroylshikimic acid-O-glucoside	Phenolic acids	Phenolic acids	-	168740	162090	243410	84565	56818	58479	1.19059	0.0302704	0.348046	-1.52265
Hmbn002692	C22H30O14	6'-O-Feruloyl-D-sucrose	Phenolic acids	Phenolic acids	118230-77-6	55922	51950	52588	195170	134620	166290	1.23734	0.0231078	3.09161	1.62836
Lmsn003628	C23H32O15	6'-O-Sinapoylsucrose	Phenolic acids	Phenolic acids	-	68309	94564	65645	793240	746810	590100	1.25038	0.00815034	9.32159	3.22058
						151987431	148631355	138903078	1.152e+08	101153164	1.03663e+08
			Phenolic acids			146507288			1.06672e+08
MWSHY0117	C29H24O12	Theaflavin	Tannins	Proanthocyanidins	4670-05-7	77006	96774	165720	12639	20317	19279	1.20785	0.0694806	0.153859	-2.70032
pmn001667	C30H26O12	Procyanidin B4	Tannins	Proanthocyanidins	29106-51-2	1264700	1757000	1739600	491620	353110	433360	1.23337	0.0144678	0.268433	-1.89737
mws0836	C30H26O12	Procyanidin B1	Tannins	Proanthocyanidins	20315-25-7	6244200	8477000	9757200	971880	894330	1027700	1.25134	0.019632	0.118223	-3.08042
pmp000275	C30H28O12	Gambiriin A1	Tannins	Tannin	76250-49-2	2828200	3484300	3893900	887770	814230	1078100	1.2396	0.0114666	0.272388	-1.87627
pmn001647	C45H38O18	Procyanidin C2	Tannins	Proanthocyanidins	37064-31-6	20503000	23951000	27325000	11729000	9097600	13533000	1.17931	0.00914149	0.478686	-1.06285
pmn001646	C45H38O18	Procyanidin C1	Tannins	Proanthocyanidins	37064-30-5	3679800	6259600	5294300	1978600	2231000	2707800	1.14541	0.0571031	0.454085	-1.13896
pmn001649	C60H50O24	Cinnamtannin A2	Tannins	Tannin	86631-38-1	1927600	2325400	2515600	1018100	854010	1191200	1.20582	0.00726913	0.452577	-1.14377
						36524506	46351074	50691320	17089609	14264597	19990439
			Tannins			44522300			1.71149e+07
pme3459	C20H28O3	Cafestol	Terpenoids	Ditepenoids	469-83-0	9	9	9	394930	445150	435960	1.2619	0.00131479	47260.7	15.5284
mws1565	C17H24O10	Geniposide	Terpenoids	Monoterpenoids	24512-63-8	328800	486960	372020	200480	240260	134050	1.10003	0.0286967	0.48392	-1.04716
Hmcp005697	C30H48O	δ-Amyrenone	Terpenoids	Triterpene	20248-08-2	1986000	2140200	3255200	1361600	1249600	950960	1.11192	0.0752472	0.482586	-1.05114
Lssp210320	C30H48O	3-oxo-taraxeran-14-en	Terpenoids	Triterpene	-	314220	350850	660770	986320	1522300	984860	1.11403	0.0351895	2.63492	1.39776
Lssp210085	C30H46O2	3,11-dioxo-β-oleorene	Terpenoids	Triterpene	-	11925000	16097000	13085000	5576300	6081600	5188900	1.23214	0.0192962	0.409828	-1.28691
Xmzp011441	C30H44O3	zizyberenalic acid	Terpenoids	Triterpene Saponin	-	94460	113910	116930	59974	48486	49133	1.21994	0.00569811	0.484454	-1.04557
MWSHY0091	C26H30O7	Obacunone	Terpenoids	Triterpene	751-03-1	500150	592320	662330	176130	215840	170180	1.23728	0.00886348	0.32035	-1.64228
Hmbn004734	C29H44O4	30-Norhederagenin	Terpenoids	Triterpene	117654-06-5	836290	1073900	937110	274240	285910	246850	1.25109	0.00863789	0.283426	-1.81895
MWSmce052	C30H48O3	3-Epiursolic acid	Terpenoids	Triterpene	989-30-0	23643000	22225000	19184000	9	9	9	1.26194	0.00365927	4.15053e-07	-21.2002
Lmsn013282	C30H46O4	Pomonic Acid	Terpenoids	Triterpene	13849-90-6	5016800	5196100	4659600	2256000	2219200	2120100	1.25744	0.00196915	0.443456	-1.17314
pmn001704	C30H46O4	2,3-Dihydroxy-5(6),12(13)-diene-ursolic acid	Terpenoids	Triterpene	-	382690	499880	500080	111840	105630	87862	1.2471	0.00976629	0.220831	-2.17899
Lmsn012627	C30H46O4	2α,3α-Dihydroxyurs-12,18-dien-28-oic acid	Terpenoids	Triterpene	-	373130	524000	547550	122860	116210	87229	1.23239	0.0176754	0.225862	-2.14648
Smnn011202	C30H48O4	2ɑ-hydroxyoleanolic acid	Terpenoids	Triterpene	-	163630	234250	237540	9	9	9	1.26156	0.0127088	4.24916e-05	-14.5225
Lhnp110101	C30H48O4	Oleanderic acid	Terpenoids	Triterpene	-	2433900	3227800	4462700	1680800	1380800	1536300	1.13438	0.0861456	0.45414	-1.13879
MWSmce560	C30H48O4	23-Hydroxybetulinic acid	Terpenoids	Triterpene	85999-40-2	154130	183630	185080	27000	10146	24735	1.21484	0.000849152	0.118356	-3.0788
pmp000267	C30H44O5	3,11-Dioxo-19α-hydroxyurs-12-en-28-oic acid	Terpenoids	Triterpene	-	2403400	3523800	3190200	478490	565420	363770	1.24055	0.0141449	0.154395	-2.6953
pmp000444	C30H46O5	27,28-Dicarboxyl ursolic acid	Terpenoids	Triterpene	-	1571200	1564700	5017100	459350	463510	325080	1.13744	0.183052	0.153065	-2.70778
Li512114	C31H50O4	Corosolic Acid Methyl Ester	Terpenoids	Triterpene	4518-70-1	308000	422240	408240	60832	47005	38549	1.24578	0.00980822	0.12858	-2.95926
Hmhn007817	C30H48O5	2α,3α-Dihydroxyursolic acid	Terpenoids	Triterpene	-	5571000	7126900	7306800	1111100	1283600	809820	1.24191	0.00675702	0.160188	-2.64216
pmp000269	C30H48O5	Arjunic Acid	Terpenoids	Triterpene	31298-06-3	352480	433570	377870	188330	143980	134210	1.22232	0.00213903	0.400818	-1.31898
Lhwp110120	C30H48O5	Hydroxypomolic Acid	Terpenoids	Triterpene	119725-19-8	968230	1397400	1712800	327700	243030	190300	1.21604	0.0324011	0.186599	-2.42199
Hmhn007023	C30H48O6	2α,3α,19α-Trihydroxyursolic acid	Terpenoids	Triterpene	-	197820	248860	326350	109340	104200	74503	1.17486	0.0405814	0.372616	-1.42424
Lmsn009238	C30H48O6	1β,2α,3α,19α-Tetrahydroxyurs-12-en-28-oic acid	Terpenoids	Triterpene	120211-98-5	41700	54081	78118	31793	35255	19006	1.00384	0.0942709	0.49485	-1.01494
Hmln003398	C30H48O6	2α,3α,19α,23-Tetraydroxyurs-12-en-28-oic acid	Terpenoids	Terpene	-	134100	210610	293530	95042	104230	63349	1.0605	0.104107	0.411477	-1.28112
Xmzp002453	C25H38O16	zizybeoside II	Terpenoids	Triterpene Saponin	-	1973200	1571900	1893000	572640	565030	644000	1.24782	0.00791525	0.327627	-1.60987
Lmzp009620	C39H54O7	2α-Hydroxypyracrenic acid	Terpenoids	Triterpene	-	248010	231750	239290	1184400	2455100	1454300	1.23179	0.0636025	7.08407	2.82458
Zjzp091640	C41H66O13	Hydroxy Iso-jujubogenin-Ara-Rha	Terpenoids	Triterpene Saponin	-	15332	28072	47548	238080	198390	251730	1.20435	0.00123785	7.56663	2.91965
Zjzp091617	C47H76O16	jujubasaponin I	Terpenoids	Triterpene Saponin	-	456520	565510	478060	47732	41323	50995	1.2593	0.00510026	0.0933611	-3.42104
Zjzp091639	C47H76O17	Hydroxy Isojujubogenin-Ara-Rha-Rha-iso	Terpenoids	Triterpene Saponin	-	22552	12025	29900	230750	214070	256370	1.23393	0.000976287	10.875	3.44295
Zmcn006984	C47H76O17	Hederagenin-3-O-[β-D-glucosyl-(1-3)-a-L-rhamnosyl-(1-2)-a-L-arabinoside]	Terpenoids	Triterpene Saponin	-	187660	226360	303760	44785	34891	31281	1.2387	0.0259429	0.154584	-2.69354
Zjzp091616	C47H76O17	christinin A/christinin C	Terpenoids	Triterpene Saponin	-	970550	1100900	1006900	133610	97222	152720	1.25234	0.000452691	0.124597	-3.00466
Lmzn005438	C47H76O17	Zizyphus saponin I	Terpenoids	Triterpene Saponin	77943-56-7	210390	226350	255970	42509	30363	35995	1.25277	0.00291506	0.157161	-2.66968
Zjzp091612	C48H78O17	3-O-α-L-rhamnopyranosyl-(1→6)-β-D-glucopyranosyl-jujubogenin-20-O-α-L-rhamnopyranoside	Terpenoids	Triterpene Saponin	-	1421600	1136000	1222800	161520	124210	195650	1.25004	0.00399116	0.127336	-2.97329
Xmzp006041	C48H78O18	Jujubasaponin V	Terpenoids	Triterpene Saponin	-	1169900	1407300	1240500	130070	109730	146150	1.25825	0.00318343	0.101095	-3.30622
Lhcp102413	C48H78O18	3β,16α,28,30-四羟基-11,13(18)-二烯-3β-齐墩果基-β-D-吡喃葡萄糖基-(1→6)-β-D-[α-L-吡喃鼠李糖基-(1→4)-β-D-吡喃葡萄糖苷	Terpenoids	Triterpene Saponin	-	732200	790500	679670	43522	44524	54268	1.26036	0.00196191	0.0646186	-3.95191
Zjzp091610	C48H78O18	jujubasaponin IV	Terpenoids	Triterpene Saponin	-	3265600	3892400	2710800	340830	250360	356530	1.25325	0.012313	0.0960319	-3.38034
Zjzp091609	C48H80O19	lotoside I/lotoside II	Terpenoids	Triterpene Saponin	-	9	9	9	259450	136290	226040	1.2607	0.0300684	23028.9	14.4912
Xmzp006829	C51H80O18	Ziziphin	Terpenoids	Triterpene Saponin	-	153740	142760	119380	3036.1	3111.8	4218.7	1.25951	0.00551793	0.0249269	-5.32615
Zjzp091608	C51H80O18	Ziziphin(iso-1)	Terpenoids	Triterpene Saponin	-	171040	120830	136890	3346.9	4137.5	6023.4	1.25378	0.0110735	0.0315043	-4.98831
Zjzp091658	C50H80O19	jujubogenin-Glc-Glc-Rha-acetyl(iso-1)	Terpenoids	Triterpene Saponin	-	1815500	1812900	1782900	88010	65720	82848	1.26029	1.58171e-07	0.0437193	-4.51559
Zjzp091657	C50H80O19	jujubogenin-Glc-Glc-Rha-acetyl	Terpenoids	Triterpene Saponin	-	1662700	1701100	1226200	76494	65827	74164	1.2593	0.0107123	0.0471645	-4.40616
Zjzp091649	C50H78O20	jujubogenin-Ara-Glc-Rha-malonyl	Terpenoids	Triterpene Saponin	-	463650	478910	458960	64577	37777	59880	1.2484	5.54897e-06	0.115756	-3.11084
Zjzp091650	C50H78O20	jujubogenin-Ara-Glc-Rha-malonyl(iso-1)	Terpenoids	Triterpene Saponin	-	104990	90332	114040	22171	12984	19609	1.23746	0.00266075	0.177022	-2.498
Zjzp091646	C52H84O20	lotogenin-Rha-Rha-Glc-Diacetyl	Terpenoids	Triterpene Saponin	-	320200	358380	277420	25487	22634	33080	1.256	0.00567863	0.0849383	-3.55744
Zjzp091648	C52H84O20	protojujubogenin-Rha-Rha-Glc-Diacetyl	Terpenoids	Triterpene Saponin	-	174760	187910	161710	17086	26672	37065	1.2287	0.000155733	0.154131	-2.69777
Zjzp091606	C52H84O21	Jujuboside B1	Terpenoids	Triterpene Saponin	68144-21-8	210130	251200	329440	103450	79479	91597	1.21131	0.0347397	0.347163	-1.52632
mws1390	C52H84O21	Jujuboside B	Terpenoids	Triterpene Saponin	55466-05-2	539240	914420	773020	245020	152470	236970	1.19467	0.0326464	0.284935	-1.81129
Zjzp091604	C52H84O21	Zizyphus saponin III	Terpenoids	Triterpene Saponin	-	247380	347620	337580	102720	76215	101330	1.22768	0.0156067	0.300526	-1.73444
pmn001428	C54H86O22	Acetyljujuboside B	Terpenoids	Triterpene Saponin	194737-13-8	5404	13449	10554	1660.2	1225.4	3100.1	1.14037	0.0727463	0.203547	-2.29657
Zjzp091621	C53H88O23	lotoside I-Ara	Terpenoids	Triterpene Saponin	-	9	9	9	188140	143030	199130	1.26148	0.0092981	19640.7	14.2616
						76242405	85536866	83413237	2.04616e+07	2.19042e+07	1.88408e+07
			Terpenoids			81730836			2.04022e+07
