# Supplementary material for: Analysis of Metabolites and Metabolic Pathways of Three Chinese Jujube Cultivar
Source: Metabolites. 2023 May 31;13(6):714. doi: 10.3390/metabo13060714 (PMC10305511; doi:10.3390/metabo13060714)
Supplement: Supplementary file 1 [file metabolites-13-00714-s001.zip › Table S8 KEGG pathway enrichment scores of differential metabolites in LZ vs MZ.xlsx]

## Sheet: Sheet1
Table S8 KEGG pathway enrichment scores of differential metabolites in LZ vs. MZ
Kegg_level_1	Kegg_pathway	ko_id	Metabolome_frequency	P_value	DA_score	Up_num	Down_num
Metabolism	Arginine and proline metabolism	ko00330	17 out of 346 4.91329479768786%	0.00123558	0.117647	6	4
Metabolism	Sphingolipid metabolism	ko00600	4 out of 346 1.15606936416185%	0.00269497	-1	0	4
Metabolism	Flavonoid biosynthesis	ko00941	28 out of 346 8.09248554913295%	0.00393906	-0.321429	2	11
Metabolism	Glutathione metabolism	ko00480	12 out of 346 3.46820809248555%	0.00801907	-0.25	2	5
Metabolism	Glycerophospholipid metabolism	ko00564	6 out of 346 1.73410404624277%	0.0273686	-0.666667	0	4
Metabolism	Cysteine and methionine metabolism	ko00270	15 out of 346 4.33526011560694%	0.0350705	-0.0666667	3	4
Metabolism	Monobactam biosynthesis	ko00261	7 out of 346 2.02312138728324%	0.0526649	0	2	2
Metabolism	Glycerolipid metabolism	ko00561	2 out of 346 0.578034682080925%	0.0529446	-1	0	2
Metabolism	Amino sugar and nucleotide sugar metabolism	ko00520	13 out of 346 3.75722543352601%	0.0539746	-0.461538	0	6
Metabolism	Arginine biosynthesis	ko00220	10 out of 346 2.89017341040462%	0.0553789	-0.5	0	5
Metabolism	Tryptophan metabolism	ko00380	10 out of 346 2.89017341040462%	0.0553789	0.1	3	2
Metabolism	Pentose and glucuronate interconversions	ko00040	10 out of 346 2.89017341040462%	0.0553789	-0.3	1	4
Metabolism	Neomycin, kanamycin and gentamicin biosynthesis	ko00524	5 out of 346 1.44508670520231%	0.0832175	-0.6	0	3
Metabolism	Zeatin biosynthesis	ko00908	8 out of 346 2.3121387283237%	0.0870089	0	2	2
Metabolism	Starch and sucrose metabolism	ko00500	8 out of 346 2.3121387283237%	0.0870089	-0.5	0	4
Metabolism	Glycine, serine and threonine metabolism	ko00260	12 out of 346 3.46820809248555%	0.117487	-0.0833333	2	3
Metabolism	Phosphonate and phosphinate metabolism	ko00440	3 out of 346 0.867052023121387%	0.134824	0	1	1
Metabolism	Inositol phosphate metabolism	ko00562	3 out of 346 0.867052023121387%	0.134824	-0.666667	0	2
Metabolism	D-Arginine and D-ornithine metabolism	ko00472	3 out of 346 0.867052023121387%	0.134824	0	1	1
Metabolism	Carbon fixation in photosynthetic organisms	ko00710	10 out of 346 2.89017341040462%	0.179087	-0.2	1	3
Metabolism	Glycolysis / Gluconeogenesis	ko00010	7 out of 346 2.02312138728324%	0.203868	-0.142857	1	2
Metabolism	Pentose phosphate pathway	ko00030	7 out of 346 2.02312138728324%	0.203868	-0.142857	1	2
Metabolism	Cutin, suberine and wax biosynthesis	ko00073	4 out of 346 1.15606936416185%	0.229714	0.5	2	0
Metabolism	Taurine and hypotaurine metabolism	ko00430	4 out of 346 1.15606936416185%	0.229714	0	1	1
Metabolism	Glycosylphosphatidylinositol (GPI)-anchor biosynthesis	ko00563	1 out of 346 0.289017341040462%	0.231214	-1	0	1
Metabolism	Polyketide sugar unit biosynthesis	ko00523	1 out of 346 0.289017341040462%	0.231214	-1	0	1
Environmental Information Processing	ABC transporters	ko02010	46 out of 346 13.2947976878613%	0.238089	-0.152174	3	10
Metabolism	Metabolic pathways	ko01100	251 out of 346 72.5433526011561%	0.242547	-0.131474	14	47
Metabolism	Biosynthesis of various secondary metabolites - part 2	ko00998	8 out of 346 2.3121387283237%	0.273983	-0.125	1	2
Metabolism	Cyanoamino acid metabolism	ko00460	8 out of 346 2.3121387283237%	0.273983	-0.375	0	3
Metabolism	Alanine, aspartate and glutamate metabolism	ko00250	12 out of 346 3.46820809248555%	0.291938	-0.166667	1	3
Metabolism	Flavone and flavonol biosynthesis	ko00944	16 out of 346 4.6242774566474%	0.300525	-0.1875	1	4
Metabolism	Tropane, piperidine and pyridine alkaloid biosynthesis	ko00960	9 out of 346 2.60115606936416%	0.346173	-0.111111	1	2
Metabolism	C5-Branched dibasic acid metabolism	ko00660	9 out of 346 2.60115606936416%	0.346173	0.111111	2	1
Metabolism	Carbon metabolism	ko01200	22 out of 346 6.35838150289017%	0.39939	-0.181818	1	5
Metabolism	Phenylalanine metabolism	ko00360	18 out of 346 5.20231213872832%	0.405653	0.0555556	3	2
Metabolism	Nitrogen metabolism	ko00910	2 out of 346 0.578034682080925%	0.409483	-0.5	0	1
Metabolism	Indole alkaloid biosynthesis	ko00901	2 out of 346 0.578034682080925%	0.409483	0.5	1	0
Metabolism	Terpenoid backbone biosynthesis	ko00900	2 out of 346 0.578034682080925%	0.409483	0.5	1	0
Metabolism	Carbapenem biosynthesis	ko00332	2 out of 346 0.578034682080925%	0.409483	-0.5	0	1
Metabolism	Thiamine metabolism	ko00730	6 out of 346 1.73410404624277%	0.421533	0	1	1
Metabolism	Biosynthesis of cofactors	ko01240	52 out of 346 15.028901734104%	0.423938	-0.134615	3	10
Metabolism	Biosynthesis of amino acids	ko01230	44 out of 346 12.7167630057803%	0.440284	-0.113636	3	8
Genetic Information Processing	Aminoacyl-tRNA biosynthesis	ko00970	19 out of 346 5.49132947976879%	0.458031	-0.157895	1	4
Metabolism	2-Oxocarboxylic acid metabolism	ko01210	24 out of 346 6.9364161849711%	0.493925	-0.0833333	2	4
Metabolism	Phenylpropanoid biosynthesis	ko00940	20 out of 346 5.78034682080925%	0.50916	0.05	3	2
Metabolism	Ascorbate and aldarate metabolism	ko00053	16 out of 346 4.6242774566474%	0.527676	-0.125	1	3
Metabolism	Galactose metabolism	ko00052	16 out of 346 4.6242774566474%	0.527676	-0.25	0	4
Metabolism	Porphyrin and chlorophyll metabolism	ko00860	3 out of 346 0.867052023121387%	0.546813	-0.333333	0	1
Genetic Information Processing	Sulfur relay system	ko04122	3 out of 346 0.867052023121387%	0.546813	0.333333	1	0
Metabolism	Stilbenoid, diarylheptanoid and gingerol biosynthesis	ko00945	3 out of 346 0.867052023121387%	0.546813	0.333333	1	0
Metabolism	Ubiquinone and other terpenoid-quinone biosynthesis	ko00130	3 out of 346 0.867052023121387%	0.546813	-0.333333	0	1
Metabolism	Glyoxylate and dicarboxylate metabolism	ko00630	12 out of 346 3.46820809248555%	0.551725	-0.0833333	1	2
Metabolism	Butanoate metabolism	ko00650	8 out of 346 2.3121387283237%	0.586805	0	1	1
Metabolism	Histidine metabolism	ko00340	9 out of 346 2.60115606936416%	0.655557	-0.222222	0	2
Metabolism	Pantothenate and CoA biosynthesis	ko00770	9 out of 346 2.60115606936416%	0.655557	0	1	1
Metabolism	Biosynthesis of secondary metabolites	ko01110	127 out of 346 36.7052023121387%	0.687246	-0.125984	6	22
Metabolism	alpha-Linolenic acid metabolism	ko00592	10 out of 346 2.89017341040462%	0.715001	0	1	1
Metabolism	Sulfur metabolism	ko00920	5 out of 346 1.44508670520231%	0.733796	-0.2	0	1
Metabolism	Fructose and mannose metabolism	ko00051	5 out of 346 1.44508670520231%	0.733796	-0.2	0	1
Metabolism	beta-Alanine metabolism	ko00410	11 out of 346 3.17919075144509%	0.765717	0	1	1
Metabolism	Fatty acid biosynthesis	ko00061	6 out of 346 1.73410404624277%	0.796249	0.166667	1	0
Metabolism	Nicotinate and nicotinamide metabolism	ko00760	12 out of 346 3.46820809248555%	0.808515	0	1	1
Metabolism	Lysine biosynthesis	ko00300	7 out of 346 2.02312138728324%	0.84419	-0.142857	0	1
Metabolism	Linoleic acid metabolism	ko00591	13 out of 346 3.75722543352601%	0.844301	0	1	1
Metabolism	Glucosinolate biosynthesis	ko00966	8 out of 346 2.3121387283237%	0.880959	0.125	1	0
Metabolism	Pyruvate metabolism	ko00620	8 out of 346 2.3121387283237%	0.880959	0.125	1	0
Metabolism	Vitamin B6 metabolism	ko00750	8 out of 346 2.3121387283237%	0.880959	-0.125	0	1
Metabolism	Purine metabolism	ko00230	20 out of 346 5.78034682080925%	0.881482	-0.15	0	3
Metabolism	Pyrimidine metabolism	ko00240	15 out of 346 4.33526011560694%	0.898448	-0.133333	0	2
Metabolism	Valine, leucine and isoleucine biosynthesis	ko00290	9 out of 346 2.60115606936416%	0.909135	0.111111	1	0
Metabolism	Citrate cycle (TCA cycle)	ko00020	9 out of 346 2.60115606936416%	0.909135	0.111111	1	0
Metabolism	Phenylalanine, tyrosine and tryptophan biosynthesis	ko00400	10 out of 346 2.89017341040462%	0.930705	0.1	1	0
Metabolism	Tyrosine metabolism	ko00350	11 out of 346 3.17919075144509%	0.947204	0.0909091	1	0
Metabolism	Lysine degradation	ko00310	13 out of 346 3.75722543352601%	0.969438	-0.0769231	0	1
