# Supplementary material for: Analysis of Metabolites and Metabolic Pathways of Three Chinese Jujube Cultivar
Source: Metabolites. 2023 May 31;13(6):714. doi: 10.3390/metabo13060714 (PMC10305511; doi:10.3390/metabo13060714)
Supplement: Supplementary file 1 [file metabolites-13-00714-s001.zip › Table S9 KEGG pathway enrichment scores of differential metabolites in LZ vs STZ.xlsx]

## Sheet: Sheet1
Table S9 KEGG pathway enrichment scores of differential metabolites in LZ vs. STZ
Kegg_level_1	Kegg_pathway	ko_id	Metabolome_frequency	P_value	DA_score	Up_num	Down_num
Metabolism	Phenylpropanoid biosynthesis	ko00940	20 out of 346 5.78034682080925%	0.00387216	-0.25	3	8
Metabolism	Ubiquinone and other terpenoid-quinone biosynthesis	ko00130	3 out of 346 0.867052023121387%	0.0165935	-0.333333	1	2
Metabolism	Sphingolipid metabolism	ko00600	4 out of 346 1.15606936416185%	0.0538926	-0.75	0	3
Metabolism	Phenylalanine metabolism	ko00360	18 out of 346 5.20231213872832%	0.0609667	0.111111	5	3
Metabolism	Flavonoid biosynthesis	ko00941	28 out of 346 8.09248554913295%	0.0722293	-0.0357143	5	6
Metabolism	Tryptophan metabolism	ko00380	10 out of 346 2.89017341040462%	0.0837748	0.3	4	1
Metabolism	Biosynthesis of various secondary metabolites - part 2	ko00998	8 out of 346 2.3121387283237%	0.121508	0	2	2
Metabolism	Phosphonate and phosphinate metabolism	ko00440	3 out of 346 0.867052023121387%	0.163646	0	1	1
Metabolism	Caffeine metabolism	ko00232	3 out of 346 0.867052023121387%	0.163646	0	1	1
Metabolism	Stilbenoid, diarylheptanoid and gingerol biosynthesis	ko00945	3 out of 346 0.867052023121387%	0.163646	0	1	1
Metabolism	Biosynthesis of secondary metabolites	ko01110	127 out of 346 36.7052023121387%	0.163995	-0.023622	17	20
Metabolism	Glyoxylate and dicarboxylate metabolism	ko00630	12 out of 346 3.46820809248555%	0.169172	0.25	4	1
Metabolism	Glutathione metabolism	ko00480	12 out of 346 3.46820809248555%	0.169172	-0.25	1	4
Metabolism	C5-Branched dibasic acid metabolism	ko00660	9 out of 346 2.60115606936416%	0.176795	0.444444	4	0
Metabolism	Glycerophospholipid metabolism	ko00564	6 out of 346 1.73410404624277%	0.179327	-0.5	0	3
Metabolism	Biosynthesis of cofactors	ko01240	52 out of 346 15.028901734104%	0.22966	0.0769231	10	6
Metabolism	Polyketide sugar unit biosynthesis	ko00523	1 out of 346 0.289017341040462%	0.257225	-1	0	1
Metabolism	Isoflavonoid biosynthesis	ko00943	1 out of 346 0.289017341040462%	0.257225	-1	0	1
Metabolism	Folate biosynthesis	ko00790	1 out of 346 0.289017341040462%	0.257225	-1	0	1
Metabolism	Pentose phosphate pathway	ko00030	7 out of 346 2.02312138728324%	0.257314	-0.142857	1	2
Metabolism	Monobactam biosynthesis	ko00261	7 out of 346 2.02312138728324%	0.257314	0.142857	2	1
Metabolism	Taurine and hypotaurine metabolism	ko00430	4 out of 346 1.15606936416185%	0.2734	0.5	2	0
Metabolism	Tyrosine metabolism	ko00350	11 out of 346 3.17919075144509%	0.304987	0.181818	3	1
Metabolism	Carbon metabolism	ko01200	22 out of 346 6.35838150289017%	0.325498	0.0454545	4	3
Metabolism	Glucosinolate biosynthesis	ko00966	8 out of 346 2.3121387283237%	0.338798	0.125	2	1
Metabolism	Starch and sucrose metabolism	ko00500	8 out of 346 2.3121387283237%	0.338798	-0.375	0	3
Metabolism	Vitamin B6 metabolism	ko00750	8 out of 346 2.3121387283237%	0.338798	0.125	2	1
Metabolism	Glycine, serine and threonine metabolism	ko00260	12 out of 346 3.46820809248555%	0.372895	0	2	2
Metabolism	Isoquinoline alkaloid biosynthesis	ko00950	5 out of 346 1.44508670520231%	0.382512	0.4	2	0
Metabolism	Purine metabolism	ko00230	20 out of 346 5.78034682080925%	0.411459	-0.1	2	4
Metabolism	Citrate cycle (TCA cycle)	ko00020	9 out of 346 2.60115606936416%	0.4198	0.333333	3	0
Metabolism	2-Oxocarboxylic acid metabolism	ko01210	24 out of 346 6.9364161849711%	0.424224	0.208333	6	1
Metabolism	Linoleic acid metabolism	ko00591	13 out of 346 3.75722543352601%	0.440396	-0.307692	0	4
Metabolism	Photosynthesis	ko00195	2 out of 346 0.578034682080925%	0.44884	0.5	1	0
Environmental Information Processing	Plant hormone signal transduction	ko04075	2 out of 346 0.578034682080925%	0.44884	-0.5	0	1
Metabolism	Indole alkaloid biosynthesis	ko00901	2 out of 346 0.578034682080925%	0.44884	0.5	1	0
Metabolism	Fatty acid metabolism	ko01212	2 out of 346 0.578034682080925%	0.44884	-0.5	0	1
Metabolism	Terpenoid backbone biosynthesis	ko00900	2 out of 346 0.578034682080925%	0.44884	0.5	1	0
Metabolism	Glycerolipid metabolism	ko00561	2 out of 346 0.578034682080925%	0.44884	-0.5	0	1
Metabolism	Thiamine metabolism	ko00730	6 out of 346 1.73410404624277%	0.484104	0.333333	2	0
Metabolism	Arginine biosynthesis	ko00220	10 out of 346 2.89017341040462%	0.497368	0.1	2	1
Metabolism	Carbon fixation in photosynthetic organisms	ko00710	10 out of 346 2.89017341040462%	0.497368	-0.1	1	2
Metabolism	Phenylalanine, tyrosine and tryptophan biosynthesis	ko00400	10 out of 346 2.89017341040462%	0.497368	0.3	3	0
Metabolism	Pentose and glucuronate interconversions	ko00040	10 out of 346 2.89017341040462%	0.497368	0.1	2	1
Metabolism	Cysteine and methionine metabolism	ko00270	15 out of 346 4.33526011560694%	0.567629	-0.133333	1	3
Metabolism	Glycolysis / Gluconeogenesis	ko00010	7 out of 346 2.02312138728324%	0.57482	0	1	1
Metabolism	Fatty acid degradation	ko00071	3 out of 346 0.867052023121387%	0.591436	0.333333	1	0
Metabolism	Betalain biosynthesis	ko00965	3 out of 346 0.867052023121387%	0.591436	0.333333	1	0
Metabolism	Inositol phosphate metabolism	ko00562	3 out of 346 0.867052023121387%	0.591436	-0.333333	0	1
Metabolism	Ascorbate and aldarate metabolism	ko00053	16 out of 346 4.6242774566474%	0.625116	0.125	3	1
Metabolism	Flavone and flavonol biosynthesis	ko00944	16 out of 346 4.6242774566474%	0.625116	0	2	2
Metabolism	Nicotinate and nicotinamide metabolism	ko00760	12 out of 346 3.46820809248555%	0.63505	0.0833333	2	1
Metabolism	Butanoate metabolism	ko00650	8 out of 346 2.3121387283237%	0.653495	0.25	2	0
Metabolism	Cyanoamino acid metabolism	ko00460	8 out of 346 2.3121387283237%	0.653495	0	1	1
Metabolism	Lysine degradation	ko00310	13 out of 346 3.75722543352601%	0.693446	0.0769231	2	1
Metabolism	Propanoate metabolism	ko00640	4 out of 346 1.15606936416185%	0.697449	0.25	1	0
Metabolism	Tropane, piperidine and pyridine alkaloid biosynthesis	ko00960	9 out of 346 2.60115606936416%	0.720265	-0.222222	0	2
Metabolism	Pantothenate and CoA biosynthesis	ko00770	9 out of 346 2.60115606936416%	0.720265	0.222222	2	0
Metabolism	alpha-Linolenic acid metabolism	ko00592	10 out of 346 2.89017341040462%	0.775989	-0.2	0	2
Metabolism	Fructose and mannose metabolism	ko00051	5 out of 346 1.44508670520231%	0.776183	-0.2	0	1
Metabolism	Oxidative phosphorylation	ko00190	5 out of 346 1.44508670520231%	0.776183	0.2	1	0
Metabolism	Sulfur metabolism	ko00920	5 out of 346 1.44508670520231%	0.776183	-0.2	0	1
Metabolism	Neomycin, kanamycin and gentamicin biosynthesis	ko00524	5 out of 346 1.44508670520231%	0.776183	-0.2	0	1
Metabolism	Pyrimidine metabolism	ko00240	15 out of 346 4.33526011560694%	0.788888	0.0666667	2	1
Metabolism	beta-Alanine metabolism	ko00410	11 out of 346 3.17919075144509%	0.821873	0	1	1
Metabolism	Fatty acid biosynthesis	ko00061	6 out of 346 1.73410404624277%	0.834598	-0.166667	0	1
Metabolism	Biosynthesis of amino acids	ko01230	44 out of 346 12.7167630057803%	0.8515	0.0681818	6	3
Metabolism	Arginine and proline metabolism	ko00330	17 out of 346 4.91329479768786%	0.858618	0.0588235	2	1
Metabolism	Alanine, aspartate and glutamate metabolism	ko00250	12 out of 346 3.46820809248555%	0.859237	0.166667	2	0
Metabolism	Metabolic pathways	ko01100	251 out of 346 72.5433526011561%	0.868166	-0.0438247	25	36
Metabolism	Lysine biosynthesis	ko00300	7 out of 346 2.02312138728324%	0.877895	0.142857	1	0
Genetic Information Processing	Aminoacyl-tRNA biosynthesis	ko00970	19 out of 346 5.49132947976879%	0.907541	0.0526316	2	1
Metabolism	Zeatin biosynthesis	ko00908	8 out of 346 2.3121387283237%	0.909952	0.125	1	0
Metabolism	Pyruvate metabolism	ko00620	8 out of 346 2.3121387283237%	0.909952	0.125	1	0
Metabolism	Valine, leucine and isoleucine biosynthesis	ko00290	9 out of 346 2.60115606936416%	0.933663	0.111111	1	0
Metabolism	Histidine metabolism	ko00340	9 out of 346 2.60115606936416%	0.933663	0.111111	1	0
Metabolism	Galactose metabolism	ko00052	16 out of 346 4.6242774566474%	0.94782	-0.125	0	2
Environmental Information Processing	ABC transporters	ko02010	46 out of 346 13.2947976878613%	0.977881	-0.0652174	2	5
Metabolism	Amino sugar and nucleotide sugar metabolism	ko00520	13 out of 346 3.75722543352601%	0.980669	-0.0769231	0	1
